# Supplementary material for: Enhancing Interpretability of Gene Signatures with Prior Biological Knowledge
Source: Microarrays (Basel). 2016 Jun 8;5(2):15. doi: 10.3390/microarrays5020015 (PMC5003491; doi:10.3390/microarrays5020015)
Supplement: Supplementary file 1 [file microarrays-05-00015-s001.zip]

Archive with 5 entries (5 files):
- Table S5_KDVS_STANDARD_PIPELINE_TRUE_POSITIVES.xlsx
- Table S1_Bechmark_GO_terms_and_gene_lists.xlsx
- Table S2_KDVS_selected_GO_terms.xlsx
- Table S3_KDVS_selected_genes.xlsx
- Table S4_Standard_selected_gene_and_GO_terms_lists.xlsx
