# Supplementary material for: Enhancing Interpretability of Gene Signatures with Prior Biological Knowledge
Source: Microarrays (Basel). 2016 Jun 8;5(2):15. doi: 10.3390/microarrays5020015 (PMC5003491; doi:10.3390/microarrays5020015)
Supplement: Supplementary file 1 [file microarrays-05-00015-s001.zip › Table S5_KDVS_STANDARD_PIPELINE_TRUE_POSITIVES.xlsx]

## Sheet: BP_selected_terms
L1-L2FS & bench
GO_ID	GO_Name	GO_Domain
GO:0043005	neuron projection	cellular_component
GO:0042995	cell projection	cellular_component
GO:0030424	axon	cellular_component
GO:0043025	neuronal cell body	cellular_component
GO:0008021	synaptic vesicle	cellular_component
FiltKBest_LR & bench
GO_ID	GO_Name	GO_Domain
GO:0000166	nucleotide binding	molecular_function
LASSO_LR & bench
GO_ID	GO_Name	GO_Domain
GO:0043005	neuron projection	cellular_component
GO:0042995	cell projection	cellular_component
GO:0030424	axon	cellular_component
ENET_LR & bench
GO_ID	GO_Name	GO_Domain
GO:0001764	neuron migration	biological_process
GO:0043005	neuron projection	cellular_component
GO:0042995	cell projection	cellular_component
GO:0030424	axon	cellular_component
GO:0008021	synaptic vesicle	cellular_component
T-test & bench
GO_ID	GO_Name	GO_Domain
GO:0000166	nucleotide binding	molecular_function
KDVS
GO_ID	GO_Name	GO_Domain
GO:0006355	regulation of transcription, DNA-dependent	biological_process
GO:0007165	signal transduction	biological_process
GO:0006810	transport	biological_process
GO:0007275	multicellular organismal development	biological_process
GO:0008152	metabolic process	biological_process
GO:0007155	cell adhesion	biological_process
GO:0006955	immune response	biological_process
GO:0030154	cell differentiation	biological_process
GO:0006511	ubiquitin-dependent protein catabolic process	biological_process
GO:0006508	proteolysis	biological_process
GO:0007399	nervous system development	biological_process
GO:0006412	translation	biological_process
GO:0006629	lipid metabolic process	biological_process
GO:0006397	mRNA processing	biological_process
GO:0008285	negative regulation of cell proliferation	biological_process
GO:0045944	positive regulation of transcription from RNA polymerase II promoter	biological_process
GO:0006357	regulation of transcription from RNA polymerase II promoter	biological_process
GO:0008380	RNA splicing	biological_process
GO:0007267	cell-cell signaling	biological_process
GO:0006281	DNA repair	biological_process
GO:0006974	response to DNA damage stimulus	biological_process
GO:0006366	transcription from RNA polymerase II promoter	biological_process
GO:0006886	intracellular protein transport	biological_process
GO:0016192	vesicle-mediated transport	biological_process
GO:0000122	negative regulation of transcription from RNA polymerase II promoter	biological_process
GO:0007264	small GTPase mediated signal transduction	biological_process
GO:0005975	carbohydrate metabolic process	biological_process
GO:0006916	anti-apoptosis	biological_process
GO:0006917	induction of apoptosis	biological_process
GO:0006464	protein modification process	biological_process
GO:0006950	response to stress	biological_process
GO:0007268	synaptic transmission	biological_process
GO:0007601	visual perception	biological_process
GO:0007507	heart development	biological_process
GO:0006457	protein folding	biological_process
GO:0007605	sensory perception of sound	biological_process
GO:0009887	organ morphogenesis	biological_process
GO:0001501	skeletal system development	biological_process
GO:0045893	positive regulation of transcription, DNA-dependent	biological_process
GO:0006897	endocytosis	biological_process
GO:0006461	protein complex assembly	biological_process
GO:0030036	actin cytoskeleton organization	biological_process
GO:0006816	calcium ion transport	biological_process
GO:0006928	cellular component movement	biological_process
GO:0006396	RNA processing	biological_process
GO:0009653	anatomical structure morphogenesis	biological_process
GO:0007050	cell cycle arrest	biological_process
GO:0016311	dephosphorylation	biological_process
GO:0006952	defense response	biological_process
GO:0001666	response to hypoxia	biological_process
GO:0043123	positive regulation of I-kappaB kinase/NF-kappaB cascade	biological_process
GO:0006813	potassium ion transport	biological_process
GO:0007417	central nervous system development	biological_process
GO:0006814	sodium ion transport	biological_process
GO:0016337	cell-cell adhesion	biological_process
GO:0045892	negative regulation of transcription, DNA-dependent	biological_process
GO:0006979	response to oxidative stress	biological_process
GO:0042493	response to drug	biological_process
GO:0030308	negative regulation of cell growth	biological_process
GO:0016477	cell migration	biological_process
GO:0007265	Ras protein signal transduction	biological_process
GO:0008202	steroid metabolic process	biological_process
GO:0009615	response to virus	biological_process
GO:0016567	protein ubiquitination	biological_process
GO:0006986	response to unfolded protein	biological_process
GO:0031145	anaphase-promoting complex-dependent proteasomal ubiquitin-dependent protein catabolic process	biological_process
GO:0006367	transcription initiation from RNA polymerase II promoter	biological_process
GO:0008203	cholesterol metabolic process	biological_process
GO:0006754	ATP biosynthetic process	biological_process
GO:0006091	generation of precursor metabolites and energy	biological_process
GO:0016049	cell growth	biological_process
GO:0007018	microtubule-based movement	biological_process
GO:0007219	Notch signaling pathway	biological_process
GO:0008015	blood circulation	biological_process
GO:0030900	forebrain development	biological_process
GO:0006812	cation transport	biological_process
GO:0001764	neuron migration	biological_process
GO:0006694	steroid biosynthetic process	biological_process
GO:0051056	regulation of small GTPase mediated signal transduction	biological_process
GO:0007259	JAK-STAT cascade	biological_process
GO:0006413	translational initiation	biological_process
GO:0030183	B cell differentiation	biological_process
GO:0000079	regulation of cyclin-dependent protein kinase activity	biological_process
GO:0007266	Rho protein signal transduction	biological_process
GO:0051092	positive regulation of NF-kappaB transcription factor activity	biological_process
GO:0007585	respiratory gaseous exchange	biological_process
GO:0006259	DNA metabolic process	biological_process
GO:0006446	regulation of translational initiation	biological_process
GO:0007610	behavior	biological_process
GO:0006953	acute-phase response	biological_process
GO:0007163	establishment or maintenance of cell polarity	biological_process
GO:0019722	calcium-mediated signaling	biological_process
GO:0007254	JNK cascade	biological_process
GO:0005977	glycogen metabolic process	biological_process
GO:0006099	tricarboxylic acid cycle	biological_process
GO:0006120	mitochondrial electron transport, NADH to ubiquinone	biological_process
GO:0009408	response to heat	biological_process
GO:0045665	negative regulation of neuron differentiation	biological_process
GO:0006289	nucleotide-excision repair	biological_process
GO:0045768	positive regulation of anti-apoptosis	biological_process
GO:0000060	protein import into nucleus, translocation	biological_process
GO:0010033	response to organic substance	biological_process
GO:0007416	synapse assembly	biological_process
GO:0001938	positive regulation of endothelial cell proliferation	biological_process
GO:0007269	neurotransmitter secretion	biological_process
GO:0016197	endosome transport	biological_process
GO:0009060	aerobic respiration	biological_process
GO:0030099	myeloid cell differentiation	biological_process
GO:0042417	dopamine metabolic process	biological_process
GO:0045648	positive regulation of erythrocyte differentiation	biological_process
GO:0050727	regulation of inflammatory response	biological_process
GO:0051272	positive regulation of cellular component movement	biological_process
GO:0051289	protein homotetramerization	biological_process
GO:0016486	peptide hormone processing	biological_process
GO:0045333	cellular respiration	biological_process
GO:0048011	nerve growth factor receptor signaling pathway	biological_process
GO:0006119	oxidative phosphorylation	biological_process
GO:0017157	regulation of exocytosis	biological_process
GO:0042136	neurotransmitter biosynthetic process	biological_process
GO:0051881	regulation of mitochondrial membrane potential	biological_process
GO:0007217	tachykinin receptor signaling pathway	biological_process
GO:0007212	dopamine receptor signaling pathway	biological_process
GO:0045109	intermediate filament organization	biological_process
GO:0050771	negative regulation of axonogenesis	biological_process
GO:0040012	regulation of locomotion	biological_process
GO:0050714	positive regulation of protein secretion	biological_process
GO:0032319	regulation of Rho GTPase activity	biological_process
GO:0006729	tetrahydrobiopterin biosynthetic process	biological_process
GO:0034612	response to tumor necrosis factor	biological_process
GO:0051453	regulation of intracellular pH	biological_process
GO:0016020	membrane	cellular_component
GO:0005634	nucleus	cellular_component
GO:0005737	cytoplasm	cellular_component
GO:0016021	integral to membrane	cellular_component
GO:0005886	plasma membrane	cellular_component
GO:0005622	intracellular	cellular_component
GO:0005887	integral to plasma membrane	cellular_component
GO:0005829	cytosol	cellular_component
GO:0005739	mitochondrion	cellular_component
GO:0005783	endoplasmic reticulum	cellular_component
GO:0005794	Golgi apparatus	cellular_component
GO:0005856	cytoskeleton	cellular_component
GO:0005730	nucleolus	cellular_component
GO:0005624	membrane fraction	cellular_component
GO:0005789	endoplasmic reticulum membrane	cellular_component
GO:0005654	nucleoplasm	cellular_component
GO:0030054	cell junction	cellular_component
GO:0000139	Golgi membrane	cellular_component
GO:0030529	ribonucleoprotein complex	cellular_component
GO:0005578	proteinaceous extracellular matrix	cellular_component
GO:0005625	soluble fraction	cellular_component
GO:0005743	mitochondrial inner membrane	cellular_component
GO:0045202	synapse	cellular_component
GO:0005813	centrosome	cellular_component
GO:0005768	endosome	cellular_component
GO:0005792	microsome	cellular_component
GO:0005874	microtubule	cellular_component
GO:0009986	cell surface	cellular_component
GO:0031410	cytoplasmic vesicle	cellular_component
GO:0043231	intracellular membrane-bounded organelle	cellular_component
GO:0005764	lysosome	cellular_component
GO:0043234	protein complex	cellular_component
GO:0015629	actin cytoskeleton	cellular_component
GO:0005667	transcription factor complex	cellular_component
GO:0005759	mitochondrial matrix	cellular_component
GO:0009897	external side of plasma membrane	cellular_component
GO:0048471	perinuclear region of cytoplasm	cellular_component
GO:0016607	nuclear speck	cellular_component
GO:0031965	nuclear membrane	cellular_component
GO:0005741	mitochondrial outer membrane	cellular_component
GO:0005777	peroxisome	cellular_component
GO:0012505	endomembrane system	cellular_component
GO:0005635	nuclear envelope	cellular_component
GO:0005769	early endosome	cellular_component
GO:0005819	spindle	cellular_component
GO:0005875	microtubule associated complex	cellular_component
GO:0030424	axon	cellular_component
GO:0005788	endoplasmic reticulum lumen	cellular_component
GO:0010008	endosome membrane	cellular_component
GO:0005905	coated pit	cellular_component
GO:0030659	cytoplasmic vesicle membrane	cellular_component
GO:0030425	dendrite	cellular_component
GO:0005911	cell-cell junction	cellular_component
GO:0005746	mitochondrial respiratory chain	cellular_component
GO:0016023	cytoplasmic membrane-bounded vesicle	cellular_component
GO:0008021	synaptic vesicle	cellular_component
GO:0005938	cell cortex	cellular_component
GO:0030141	secretory granule	cellular_component
GO:0000776	kinetochore	cellular_component
GO:0030175	filopodium	cellular_component
GO:0005747	mitochondrial respiratory chain complex I	cellular_component
GO:0031902	late endosome membrane	cellular_component
GO:0000922	spindle pole	cellular_component
GO:0005758	mitochondrial intermembrane space	cellular_component
GO:0005753	mitochondrial proton-transporting ATP synthase complex	cellular_component
GO:0031252	cell leading edge	cellular_component
GO:0043198	dendritic shaft	cellular_component
GO:0005790	smooth endoplasmic reticulum	cellular_component
GO:0030061	mitochondrial crista	cellular_component
GO:0005515	protein binding	molecular_function
GO:0003677	DNA binding	molecular_function
GO:0000166	nucleotide binding	molecular_function
GO:0008270	zinc ion binding	molecular_function
GO:0004872	receptor activity	molecular_function
GO:0005524	ATP binding	molecular_function
GO:0016787	hydrolase activity	molecular_function
GO:0005509	calcium ion binding	molecular_function
GO:0016301	kinase activity	molecular_function
GO:0003824	catalytic activity	molecular_function
GO:0003723	RNA binding	molecular_function
GO:0004672	protein kinase activity	molecular_function
GO:0016491	oxidoreductase activity	molecular_function
GO:0043565	sequence-specific DNA binding	molecular_function
GO:0004674	protein serine/threonine kinase activity	molecular_function
GO:0008233	peptidase activity	molecular_function
GO:0000287	magnesium ion binding	molecular_function
GO:0042802	identical protein binding	molecular_function
GO:0005525	GTP binding	molecular_function
GO:0003779	actin binding	molecular_function
GO:0042803	protein homodimerization activity	molecular_function
GO:0005506	iron ion binding	molecular_function
GO:0005215	transporter activity	molecular_function
GO:0009055	electron carrier activity	molecular_function
GO:0005198	structural molecule activity	molecular_function
GO:0003713	transcription coactivator activity	molecular_function
GO:0003924	GTPase activity	molecular_function
GO:0005102	receptor binding	molecular_function
GO:0004713	protein tyrosine kinase activity	molecular_function
GO:0046982	protein heterodimerization activity	molecular_function
GO:0005096	GTPase activator activity	molecular_function
GO:0008083	growth factor activity	molecular_function
GO:0003714	transcription corepressor activity	molecular_function
GO:0030145	manganese ion binding	molecular_function
GO:0003682	chromatin binding	molecular_function
GO:0004842	ubiquitin-protein ligase activity	molecular_function
GO:0008022	protein C-terminus binding	molecular_function
GO:0008236	serine-type peptidase activity	molecular_function
GO:0008234	cysteine-type peptidase activity	molecular_function
GO:0051082	unfolded protein binding	molecular_function
GO:0030955	potassium ion binding	molecular_function
GO:0017124	SH3 domain binding	molecular_function
GO:0004497	monooxygenase activity	molecular_function
GO:0004714	transmembrane receptor protein tyrosine kinase activity	molecular_function
GO:0005507	copper ion binding	molecular_function
GO:0031402	sodium ion binding	molecular_function
GO:0005178	integrin binding	molecular_function
GO:0019904	protein domain specific binding	molecular_function
GO:0004197	cysteine-type endopeptidase activity	molecular_function
GO:0005262	calcium channel activity	molecular_function
GO:0019899	enzyme binding	molecular_function
GO:0008017	microtubule binding	molecular_function
GO:0047485	protein N-terminus binding	molecular_function
GO:0003697	single-stranded DNA binding	molecular_function
GO:0003690	double-stranded DNA binding	molecular_function
GO:0030170	pyridoxal phosphate binding	molecular_function
GO:0004221	ubiquitin thiolesterase activity	molecular_function
GO:0003729	mRNA binding	molecular_function
GO:0019787	small conjugating protein ligase activity	molecular_function
GO:0008047	enzyme activator activity	molecular_function
GO:0031072	heat shock protein binding	molecular_function
GO:0005057	receptor signaling protein activity	molecular_function
GO:0051059	NF-kappaB binding	molecular_function
GO:0004129	cytochrome-c oxidase activity	molecular_function
GO:0005545	phosphatidylinositol binding	molecular_function
GO:0005041	low-density lipoprotein receptor activity	molecular_function
GO:0003954	NADH dehydrogenase activity	molecular_function
GO:0008121	ubiquinol-cytochrome-c reductase activity	molecular_function
GO:0031593	polyubiquitin binding	molecular_function
GO:0034187	apolipoprotein E binding	molecular_function
GO:0035240	dopamine binding	molecular_function
