# Supplementary material for: Enhancing Interpretability of Gene Signatures with Prior Biological Knowledge
Source: Microarrays (Basel). 2016 Jun 8;5(2):15. doi: 10.3390/microarrays5020015 (PMC5003491; doi:10.3390/microarrays5020015)
Supplement: Supplementary file 1 [file microarrays-05-00015-s001.zip › Table S1_Bechmark_GO_terms_and_gene_lists.xlsx]

## Sheet: GO_benchmark_list
GO ID	Evidence Code	GO Name	GO Domain
GO:0005739	IC	mitochondrion	cellular_component
GO:0005743	IDA	mitochondrial inner membrane	cellular_component
GO:0005753	IDA	mitochondrial proton-transporting ATP synthase complex	cellular_component
GO:0006200	IDA	ATP catabolic process	biological_process
GO:0022857	IC	transmembrane transporter activity	molecular_function
GO:0022904	TAS	respiratory electron transport chain	biological_process
GO:0042776	IC	mitochondrial ATP synthesis coupled proton transport	biological_process
GO:0044281	TAS	small molecule metabolic process	biological_process
GO:0005743	TAS	mitochondrial inner membrane	cellular_component
GO:0006091	TAS	generation of precursor metabolites and energy	biological_process
GO:0009055	TAS	electron carrier activity	molecular_function
GO:0003729	IDA	mRNA binding	molecular_function
GO:0005515	IPI	protein binding	molecular_function
GO:0005634	IDA	nucleus	cellular_component
GO:0005737	IDA	cytoplasm	cellular_component
GO:0005739	IDA	mitochondrion	cellular_component
GO:0008233	IDA	peptidase activity	molecular_function
GO:0032091	IDA	negative regulation of protein binding	biological_process
GO:0042803	IDA	protein homodimerization activity	molecular_function
GO:0043526	IDA	neuroprotection	biological_process
GO:0050821	IMP	protein stabilization	biological_process
GO:0060548	IDA	negative regulation of cell death	biological_process
GO:0060765	IDA	regulation of androgen receptor signaling pathway	biological_process
GO:0070301	IDA	cellular response to hydrogen peroxide	biological_process
GO:2001237	IMP	negative regulation of extrinsic apoptotic signaling pathway	biological_process
GO:0000165	IDA	MAPK cascade	biological_process
GO:0000186	IDA	activation of MAPKK activity	biological_process
GO:0001934	IMP	positive regulation of protein phosphorylation	biological_process
GO:0004672	IDA	protein kinase activity	molecular_function
GO:0004674	IDA	protein serine/threonine kinase activity	molecular_function
GO:0004708	IDA	MAP kinase kinase activity	molecular_function
GO:0005096	IDA	GTPase activator activity	molecular_function
GO:0005525	IDA	GTP binding	molecular_function
GO:0005622	IMP	intracellular	cellular_component
GO:0005624	IDA	membrane fraction	cellular_component
GO:0006979	IMP	response to oxidative stress	biological_process
GO:0007406	IMP	negative regulation of neuroblast proliferation	biological_process
GO:0007528	IMP	neuromuscular junction development	biological_process
GO:0008340	IMP	determination of adult lifespan	biological_process
GO:0010942	IMP	positive regulation of cell death	biological_process
GO:0014043	IMP	negative regulation of neuron maturation	biological_process
GO:0015631	IDA	tubulin binding	molecular_function
GO:0018105	IDA	peptidyl-serine phosphorylation	biological_process
GO:0021772	IMP	olfactory bulb development	biological_process
GO:0022028	IMP	tangential migration from the subventricular zone to the olfactory bulb	biological_process
GO:0031398	IDA	positive regulation of protein ubiquitination	biological_process
GO:0032473	IDA	external side of mitochondrial outer membrane	cellular_component
GO:0034211	IDA	GTP-dependent protein kinase activity	molecular_function
GO:0035640	IMP	exploration behavior	biological_process
GO:0040012	IMP	regulation of locomotion	biological_process
GO:0042391	IMP	regulation of membrane potential	biological_process
GO:0042803	IPI	protein homodimerization activity	molecular_function
GO:0043068	IDA	positive regulation of programmed cell death	biological_process
GO:0043547	IDA	positive regulation of GTPase activity	biological_process
GO:0046777	IDA	protein autophosphorylation	biological_process
GO:0048312	IMP	intracellular distribution of mitochondria	biological_process
GO:0060161	IMP	positive regulation of dopamine receptor signaling pathway	biological_process
GO:0061002	IMP	negative regulation of dendritic spine morphogenesis	biological_process
GO:0070997	IMP	neuron death	biological_process
GO:2000173	IMP	negative regulation of branching morphogenesis of a nerve	biological_process
GO:0030061	IDA	mitochondrial crista	cellular_component
GO:0005747	IDA	mitochondrial respiratory chain complex I	cellular_component
GO:0007585	TAS	respiratory gaseous exchange	biological_process
GO:0030054	IDA	cell junction	cellular_component
GO:0045155	TAS	electron transporter, transferring electrons from CoQH2-cytochrome c reductase complex and cytochrome c oxidase complex activity	molecular_function
GO:0004252	TAS	serine-type endopeptidase activity	molecular_function
GO:0005634	TAS	nucleus	cellular_component
GO:0005758	IDA	mitochondrial intermembrane space	cellular_component
GO:0005789	TAS	endoplasmic reticulum membrane	cellular_component
GO:0005829	IDA	cytosol	cellular_component
GO:0006508	TAS	proteolysis	biological_process
GO:0006950	TAS	response to stress	biological_process
GO:0008236	IDA	serine-type peptidase activity	molecular_function
GO:0010942	IDA	positive regulation of cell death	biological_process
GO:0043280	IDA	positive regulation of cysteine-type endopeptidase activity involved in apoptotic process	biological_process
GO:0097194	TAS	execution phase of apoptosis	biological_process
GO:2001244	IMP	positive regulation of intrinsic apoptotic signaling pathway	biological_process
GO:0005887	TAS	integral to plasma membrane	cellular_component
GO:0007186	TAS	G-protein coupled receptor signaling pathway	biological_process
GO:0000002	TAS	mitochondrial genome maintenance	biological_process
GO:0006112	TAS	energy reserve metabolic process	biological_process
GO:0006810	TAS	transport	biological_process
GO:0015207	TAS	adenine transmembrane transporter activity	molecular_function
GO:0015853	TAS	adenine transport	biological_process
GO:0016032	TAS	viral reproduction	biological_process
GO:0050796	TAS	regulation of insulin secretion	biological_process
GO:0060547	IMP	negative regulation of necrotic cell death	biological_process
GO:0042645	IDA	mitochondrial nucleoid	cellular_component
GO:0071817	IDA	MMXD complex	cellular_component
GO:0005744	TAS	mitochondrial inner membrane presequence translocase complex	cellular_component
GO:0019048	TAS	virus-host interaction	biological_process
GO:0019058	TAS	viral infectious cycle	biological_process
GO:0046732	TAS	active induction of host immune response by virus	biological_process
GO:0000166	TAS	nucleotide binding	molecular_function
GO:0005794	IDA	Golgi apparatus	cellular_component
GO:0005829	TAS	cytosol	cellular_component
GO:0006915	TAS	apoptotic process	biological_process
GO:0006919	IDA	activation of cysteine-type endopeptidase activity involved in apoptotic process	biological_process
GO:0007399	TAS	nervous system development	biological_process
GO:0008629	TAS	induction of apoptosis by intracellular signals	biological_process
GO:0008635	IDA	activation of cysteine-type endopeptidase activity involved in apoptotic process by cytochrome c	biological_process
GO:0043293	IDA	apoptosome	cellular_component
GO:0097193	TAS	intrinsic apoptotic signaling pathway	biological_process
GO:0032981	IMP	mitochondrial respiratory chain complex I assembly	biological_process
GO:0031966	IDA	mitochondrial membrane	cellular_component
GO:0006979	IDA	response to oxidative stress	biological_process
GO:0003954	IMP	NADH dehydrogenase activity	molecular_function
GO:0005759	IDA	mitochondrial matrix	cellular_component
GO:0005783	IDA	endoplasmic reticulum	cellular_component
GO:0007605	TAS	sensory perception of sound	biological_process
GO:0006915	IDA	apoptotic process	biological_process
GO:0045333	IMP	cellular respiration	biological_process
GO:0046034	IMP	ATP metabolic process	biological_process
GO:0051881	IMP	regulation of mitochondrial membrane potential	biological_process
GO:0072593	IMP	reactive oxygen species metabolic process	biological_process
GO:0006917	IMP	induction of apoptosis	biological_process
GO:0030308	IMP	negative regulation of cell growth	biological_process
GO:0006120	IC	mitochondrial electron transport, NADH to ubiquinone	biological_process
GO:0001932	IMP	regulation of protein phosphorylation	biological_process
GO:0007420	IMP	brain development	biological_process
GO:0008137	IMP	NADH dehydrogenase (ubiquinone) activity	molecular_function
GO:0019933	IMP	cAMP-mediated signaling	biological_process
GO:0048146	IMP	positive regulation of fibroblast proliferation	biological_process
GO:0051591	IMP	response to cAMP	biological_process
GO:0006120	IMP	mitochondrial electron transport, NADH to ubiquinone	biological_process
GO:0007399	IMP	nervous system development	biological_process
GO:0048738	IMP	cardiac muscle tissue development	biological_process
GO:0001937	IMP	negative regulation of endothelial cell proliferation	biological_process
GO:0005759	TAS	mitochondrial matrix	cellular_component
GO:0005886	IDA	plasma membrane	cellular_component
GO:0006754	IC	ATP biosynthetic process	biological_process
GO:0042288	IDA	MHC class I protein binding	molecular_function
GO:0043499	IDA	eukaryotic cell surface binding	molecular_function
GO:0001525	IMP	angiogenesis	biological_process
GO:0006754	IMP	ATP biosynthetic process	biological_process
GO:0009986	IDA	cell surface	cellular_component
GO:0051453	IMP	regulation of intracellular pH	biological_process
GO:0000209	IDA	protein polyubiquitination	biological_process
GO:0000422	IMP	mitochondrion degradation	biological_process
GO:0001933	IDA	negative regulation of protein phosphorylation	biological_process
GO:0004842	IDA	ubiquitin-protein ligase activity	molecular_function
GO:0006511	IDA	ubiquitin-dependent protein catabolic process	biological_process
GO:0006513	IDA	protein monoubiquitination	biological_process
GO:0007417	TAS	central nervous system development	biological_process
GO:0008219	IDA	cell death	biological_process
GO:0010506	IDA	regulation of autophagy	biological_process
GO:0016235	IDA	aggresome	cellular_component
GO:0019900	IPI	kinase binding	molecular_function
GO:0019901	IPI	protein kinase binding	molecular_function
GO:0030165	IPI	PDZ domain binding	molecular_function
GO:0031625	IPI	ubiquitin protein ligase binding	molecular_function
GO:0032232	IDA	negative regulation of actin filament bundle assembly	biological_process
GO:0042787	IDA	protein ubiquitination involved in ubiquitin-dependent protein catabolic process	biological_process
GO:0043123	IDA	positive regulation of I-kappaB kinase/NF-kappaB cascade	biological_process
GO:0048471	IDA	perinuclear region of cytoplasm	cellular_component
GO:0051087	IPI	chaperone binding	molecular_function
GO:0051865	IDA	protein autoubiquitination	biological_process
GO:0070534	IDA	protein K63-linked ubiquitination	biological_process
GO:0070842	IMP	aggresome assembly	biological_process
GO:0070936	IDA	protein K48-linked ubiquitination	biological_process
GO:0070997	IDA	neuron death	biological_process
GO:0090201	IDA	negative regulation of release of cytochrome c from mitochondria	biological_process
GO:2000377	IMP	regulation of reactive oxygen species metabolic process	biological_process
GO:0005654	IMP	nucleoplasm	cellular_component
GO:0005746	IDA	mitochondrial respiratory chain	cellular_component
GO:0008137	IDA	NADH dehydrogenase (ubiquinone) activity	molecular_function
GO:0008624	IDA	induction of apoptosis by extracellular signals	biological_process
GO:0017148	IDA	negative regulation of translation	biological_process
GO:0030262	IDA	apoptotic nuclear change	biological_process
GO:0030308	IDA	negative regulation of cell growth	biological_process
GO:0045892	IDA	negative regulation of transcription, DNA-dependent	biological_process
GO:0005753	TAS	mitochondrial proton-transporting ATP synthase complex	cellular_component
GO:0042776	TAS	mitochondrial ATP synthesis coupled proton transport	biological_process
GO:0008144	IDA	drug binding	molecular_function
GO:0055085	IC	transmembrane transport	biological_process
GO:0000910	TAS	cytokinesis	biological_process
GO:0003924	TAS	GTPase activity	molecular_function
GO:0005198	TAS	structural molecule activity	molecular_function
GO:0006184	TAS	GTP catabolic process	biological_process
GO:0016080	TAS	synaptic vesicle targeting	biological_process
GO:0017157	IMP	regulation of exocytosis	biological_process
GO:0000159	TAS	protein phosphatase type 2A complex	cellular_component
GO:0005758	TAS	mitochondrial intermembrane space	cellular_component
GO:0006309	IMP	DNA fragmentation involved in apoptotic nuclear change	biological_process
GO:0008635	TAS	activation of cysteine-type endopeptidase activity involved in apoptotic process by cytochrome c	biological_process
GO:0045155	IDA	electron transporter, transferring electrons from CoQH2-cytochrome c reductase complex and cytochrome c oxidase complex activity	molecular_function
GO:0045333	TAS	cellular respiration	biological_process
GO:0016018	TAS	cyclosporin A binding	molecular_function
GO:0031072	IPI	heat shock protein binding	molecular_function
GO:0045111	IDA	intermediate filament cytoskeleton	cellular_component
GO:0006105	IDA	succinate metabolic process	biological_process
GO:0022904	IDA	respiratory electron transport chain	biological_process
GO:0055114	IDA	oxidation-reduction process	biological_process
GO:0006099	TAS	tricarboxylic acid cycle	biological_process
GO:0009060	TAS	aerobic respiration	biological_process
GO:0016021	TAS	integral to membrane	cellular_component
GO:0045273	TAS	respiratory chain complex II	cellular_component
GO:0055114	TAS	oxidation-reduction process	biological_process
GO:0000287	IDA	magnesium ion binding	molecular_function
GO:0005524	IDA	ATP binding	molecular_function
GO:0006468	IDA	protein phosphorylation	biological_process
GO:0006950	IDA	response to stress	biological_process
GO:0007243	IDA	intracellular protein kinase cascade	biological_process
GO:0010857	IDA	calcium-dependent protein kinase activity	molecular_function
GO:0016301	IDA	kinase activity	molecular_function
GO:0031396	IDA	regulation of protein ubiquitination	biological_process
GO:0043254	IDA	regulation of protein complex assembly	biological_process
GO:0055131	IPI	C3HC4-type RING finger domain binding	molecular_function
GO:0090200	IMP	positive regulation of release of cytochrome c from mitochondria	biological_process
GO:0005329	TAS	dopamine transmembrane transporter activity	molecular_function
GO:0005737	TAS	cytoplasm	cellular_component
GO:0005886	TAS	plasma membrane	cellular_component
GO:0007268	TAS	synaptic transmission	biological_process
GO:0008504	IDA	monoamine transmembrane transporter activity	molecular_function
GO:0015844	IDA	monoamine transport	biological_process
GO:0015872	TAS	dopamine transport	biological_process
GO:0030424	IDA	axon	cellular_component
GO:0042136	TAS	neurotransmitter biosynthetic process	biological_process
GO:0043025	IDA	neuronal cell body	cellular_component
GO:0055085	TAS	transmembrane transport	biological_process
GO:0008504	TAS	monoamine transmembrane transporter activity	molecular_function
GO:0015844	TAS	monoamine transport	biological_process
GO:0070083	TAS	clathrin sculpted monoamine transport vesicle membrane	cellular_component
GO:0005624	TAS	membrane fraction	cellular_component
GO:0007269	TAS	neurotransmitter secretion	biological_process
GO:0001774	IPI	microglial cell activation	biological_process
GO:0001921	IDA	positive regulation of receptor recycling	biological_process
GO:0005507	IDA	copper ion binding	molecular_function
GO:0005509	IDA	calcium ion binding	molecular_function
GO:0005576	TAS	extracellular region	cellular_component
GO:0005938	IDA	cell cortex	cellular_component
GO:0006916	IMP	anti-apoptosis	biological_process
GO:0008198	IDA	ferrous iron binding	molecular_function
GO:0008270	IDA	zinc ion binding	molecular_function
GO:0010040	IDA	response to iron(II) ion	biological_process
GO:0010517	IDA	regulation of phospholipase activity	biological_process
GO:0010642	IDA	negative regulation of platelet-derived growth factor receptor signaling pathway	biological_process
GO:0015629	IDA	actin cytoskeleton	cellular_component
GO:0016234	IDA	inclusion body	cellular_component
GO:0016491	IDA	oxidoreductase activity	molecular_function
GO:0019894	IPI	kinesin binding	molecular_function
GO:0030426	IDA	growth cone	cellular_component
GO:0030544	IPI	Hsp70 protein binding	molecular_function
GO:0031115	IDA	negative regulation of microtubule polymerization	biological_process
GO:0031623	IDA	receptor internalization	biological_process
GO:0031648	IDA	protein destabilization	biological_process
GO:0032026	IDA	response to magnesium ion	biological_process
GO:0032410	IDA	negative regulation of transporter activity	biological_process
GO:0032496	IDA	response to lipopolysaccharide	biological_process
GO:0032769	IDA	negative regulation of monooxygenase activity	biological_process
GO:0034341	IDA	response to interferon-gamma	biological_process
GO:0035067	IDA	negative regulation of histone acetylation	biological_process
GO:0043014	IPI	alpha-tubulin binding	molecular_function
GO:0043027	IDA	cysteine-type endopeptidase inhibitor activity involved in apoptotic process	molecular_function
GO:0043154	IDA	negative regulation of cysteine-type endopeptidase activity involved in apoptotic process	biological_process
GO:0043205	IDA	fibril	cellular_component
GO:0043206	TAS	fibril organization	biological_process
GO:0045502	IPI	dynein binding	molecular_function
GO:0045807	IDA	positive regulation of endocytosis	biological_process
GO:0045920	IMP	negative regulation of exocytosis	biological_process
GO:0048156	IDA	tau protein binding	molecular_function
GO:0051219	IDA	phosphoprotein binding	molecular_function
GO:0051281	IDA	positive regulation of release of sequestered calcium ion into cytosol	biological_process
GO:0051583	TAS	dopamine uptake	biological_process
GO:0051585	IDA	negative regulation of dopamine uptake	biological_process
GO:0051612	IDA	negative regulation of serotonin uptake	biological_process
GO:0051622	IDA	negative regulation of norepinephrine uptake	biological_process
GO:0060732	IDA	positive regulation of inositol phosphate biosynthetic process	biological_process
GO:0070495	IDA	negative regulation of thrombin receptor signaling pathway	biological_process
GO:0070555	IDA	response to interleukin-1	biological_process
GO:0071280	IDA	cellular response to copper ion	biological_process
GO:0071872	TAS	cellular response to epinephrine stimulus	biological_process
GO:0071902	IDA	positive regulation of protein serine/threonine kinase activity	biological_process
GO:0001666	IDA	response to hypoxia	biological_process
GO:0005790	IDA	smooth endoplasmic reticulum	cellular_component
GO:0009653	TAS	anatomical structure morphogenesis	biological_process
GO:0009898	IDA	internal side of plasma membrane	cellular_component
GO:0031410	IDA	cytoplasmic vesicle	cellular_component
GO:0033162	IDA	melanosome membrane	cellular_component
GO:0034641	TAS	cellular nitrogen compound metabolic process	biological_process
GO:0042416	IDA	dopamine biosynthetic process	biological_process
GO:0042418	IDA	epinephrine biosynthetic process	biological_process
GO:0042421	IDA	norepinephrine biosynthetic process	biological_process
GO:0042423	TAS	catecholamine biosynthetic process	biological_process
GO:0043005	IDA	neuron projection	cellular_component
GO:0043473	TAS	pigmentation	biological_process
GO:0045471	IDA	response to ethanol	biological_process
GO:0000075	TAS	cell cycle checkpoint	biological_process
GO:0000080	TAS	G1 phase of mitotic cell cycle	biological_process
GO:0000082	TAS	G1/S transition of mitotic cell cycle	biological_process
GO:0000084	TAS	S phase of mitotic cell cycle	biological_process
GO:0000187	TAS	activation of MAPK activity	biological_process
GO:0000209	TAS	protein polyubiquitination	biological_process
GO:0000216	TAS	M/G1 transition of mitotic cell cycle	biological_process
GO:0000278	TAS	mitotic cell cycle	biological_process
GO:0002224	TAS	toll-like receptor signaling pathway	biological_process
GO:0002474	TAS	antigen processing and presentation of peptide antigen via MHC class I	biological_process
GO:0002479	TAS	antigen processing and presentation of exogenous peptide antigen via MHC class I, TAP-dependent	biological_process
GO:0002755	TAS	MyD88-dependent toll-like receptor signaling pathway	biological_process
GO:0002756	TAS	MyD88-independent toll-like receptor signaling pathway	biological_process
GO:0004842	TAS	ubiquitin-protein ligase activity	molecular_function
GO:0005654	TAS	nucleoplasm	cellular_component
GO:0006281	TAS	DNA repair	biological_process
GO:0006916	TAS	anti-apoptosis	biological_process
GO:0006977	TAS	DNA damage response, signal transduction by p53 class mediator resulting in cell cycle arrest	biological_process
GO:0007173	TAS	epidermal growth factor receptor signaling pathway	biological_process
GO:0007249	TAS	I-kappaB kinase/NF-kappaB cascade	biological_process
GO:0007254	TAS	JNK cascade	biological_process
GO:0008063	TAS	Toll signaling pathway	biological_process
GO:0008543	TAS	fibroblast growth factor receptor signaling pathway	biological_process
GO:0008624	TAS	induction of apoptosis by extracellular signals	biological_process
GO:0010008	TAS	endosome membrane	cellular_component
GO:0010467	TAS	gene expression	biological_process
GO:0016044	TAS	cellular membrane organization	biological_process
GO:0016070	TAS	RNA metabolic process	biological_process
GO:0016071	TAS	mRNA metabolic process	biological_process
GO:0016197	TAS	endosome transport	biological_process
GO:0019221	TAS	cytokine-mediated signaling pathway	biological_process
GO:0030666	TAS	endocytic vesicle membrane	cellular_component
GO:0031145	TAS	anaphase-promoting complex-dependent proteasomal ubiquitin-dependent protein catabolic process	biological_process
GO:0032480	TAS	negative regulation of type I interferon production	biological_process
GO:0034130	TAS	toll-like receptor 1 signaling pathway	biological_process
GO:0034134	TAS	toll-like receptor 2 signaling pathway	biological_process
GO:0034138	TAS	toll-like receptor 3 signaling pathway	biological_process
GO:0034142	TAS	toll-like receptor 4 signaling pathway	biological_process
GO:0035666	TAS	TRIF-dependent toll-like receptor signaling pathway	biological_process
GO:0035872	TAS	nucleotide-binding domain, leucine rich repeat containing receptor signaling pathway	biological_process
GO:0042059	TAS	negative regulation of epidermal growth factor receptor signaling pathway	biological_process
GO:0042590	TAS	antigen processing and presentation of exogenous peptide antigen via MHC class I	biological_process
GO:0042981	TAS	regulation of apoptotic process	biological_process
GO:0043123	TAS	positive regulation of I-kappaB kinase/NF-kappaB cascade	biological_process
GO:0045087	TAS	innate immune response	biological_process
GO:0046788	TAS	egress of virus within host cell	biological_process
GO:0048011	TAS	nerve growth factor receptor signaling pathway	biological_process
GO:0050852	TAS	T cell receptor signaling pathway	biological_process
GO:0051092	TAS	positive regulation of NF-kappaB transcription factor activity	biological_process
GO:0051403	TAS	stress-activated MAPK cascade	biological_process
GO:0051436	TAS	negative regulation of ubiquitin-protein ligase activity involved in mitotic cell cycle	biological_process
GO:0051437	TAS	positive regulation of ubiquitin-protein ligase activity involved in mitotic cell cycle	biological_process
GO:0051439	TAS	regulation of ubiquitin-protein ligase activity involved in mitotic cell cycle	biological_process
GO:0070423	TAS	nucleotide-binding oligomerization domain containing signaling pathway	biological_process
GO:0006464	IDA	protein modification process	biological_process
GO:0019782	IDA	ISG15 activating enzyme activity	molecular_function
GO:0032020	IDA	ISG15-protein conjugation	biological_process
GO:0006511	TAS	ubiquitin-dependent protein catabolic process	biological_process
GO:0000151	TAS	ubiquitin ligase complex	cellular_component
GO:0003713	IMP	transcription coactivator activity	molecular_function
GO:0006355	IDA	regulation of transcription, DNA-dependent	biological_process
GO:0006464	TAS	protein modification process	biological_process
GO:0007090	IMP	regulation of S phase of mitotic cell cycle	biological_process
GO:0008283	IMP	cell proliferation	biological_process
GO:0016567	IDA	protein ubiquitination	biological_process
GO:0019899	TAS	enzyme binding	molecular_function
GO:0070979	IDA	protein K11-linked ubiquitination	biological_process
GO:0071383	IMP	cellular response to steroid hormone stimulus	biological_process
GO:0071385	IDA	cellular response to glucocorticoid stimulus	biological_process
GO:0004197	IDA	cysteine-type endopeptidase activity	molecular_function
GO:0008242	IDA	omega peptidase activity	molecular_function
GO:0016579	IDA	protein deubiquitination	biological_process
GO:0031694	IPI	alpha-2A adrenergic receptor binding	molecular_function
GO:0043231	IDA	intracellular membrane-bounded organelle	cellular_component
GO:0043407	IDA	negative regulation of MAP kinase activity	biological_process
GO:0005746	TAS	mitochondrial respiratory chain	cellular_component
GO:0006119	TAS	oxidative phosphorylation	biological_process
GO:0008121	TAS	ubiquinol-cytochrome-c reductase activity	molecular_function
GO:0006820	TAS	anion transport	biological_process
GO:0046930	TAS	pore complex	cellular_component
GO:0044070	TAS	regulation of anion transport	biological_process
GO:0006921	TAS	cellular component disassembly involved in apoptosis	biological_process
GO:0030264	IMP	nuclear fragmentation involved in apoptotic nuclear change	biological_process
GO:0034612	TAS	response to tumor necrosis factor	biological_process
GO:0043066	IGI	negative regulation of apoptotic process	biological_process
GO:0008047	TAS	enzyme activator activity	molecular_function
GO:0048015	TAS	phosphatidylinositol-mediated signaling	biological_process
GO:0004129	IDA	cytochrome-c oxidase activity	molecular_function
GO:0005751	IC	mitochondrial respiratory chain complex IV	cellular_component
GO:0016567	TAS	protein ubiquitination	biological_process
GO:0005730	IDA	nucleolus	cellular_component
GO:0042417	IDA	dopamine metabolic process	biological_process
GO:0046928	IDA	regulation of neurotransmitter secretion	biological_process
GO:0090083	IDA	regulation of inclusion body assembly	biological_process
GO:0046219	TAS	indolalkylamine biosynthetic process	biological_process
GO:0005764	IDA	lysosome	cellular_component
GO:0031647	IDA	regulation of protein stability	biological_process
GO:0043234	IDA	protein complex	cellular_component
GO:0006351	IDA	transcription, DNA-dependent	biological_process
GO:0030522	TAS	intracellular receptor mediated signaling pathway	biological_process
GO:0004623	TAS	phospholipase A2 activity	molecular_function
GO:0005813	IDA	centrosome	cellular_component
GO:0032049	IMP	cardiolipin biosynthetic process	biological_process
GO:0000226	IDA	microtubule cytoskeleton organization	biological_process
GO:0005200	TAS	structural constituent of cytoskeleton	molecular_function
GO:0005875	TAS	microtubule associated complex	cellular_component
GO:0008017	IDA	microtubule binding	molecular_function
GO:0010506	IGI	regulation of autophagy	biological_process
GO:0017124	IPI	SH3 domain binding	molecular_function
GO:0019899	IPI	enzyme binding	molecular_function
GO:0031116	IDA	positive regulation of microtubule polymerization	biological_process
GO:0034187	IPI	apolipoprotein E binding	molecular_function
GO:0034399	IDA	nuclear periphery	cellular_component
GO:0045298	IDA	tubulin complex	cellular_component
GO:0045773	IDA	positive regulation of axon extension	biological_process
GO:0071813	IPI	lipoprotein particle binding	molecular_function
GO:0001540	IDA	beta-amyloid binding	molecular_function
GO:0001937	IDA	negative regulation of endothelial cell proliferation	biological_process
GO:0006641	IDA	triglyceride metabolic process	biological_process
GO:0006898	IDA	receptor-mediated endocytosis	biological_process
GO:0006917	IDA	induction of apoptosis	biological_process
GO:0007010	TAS	cytoskeleton organization	biological_process
GO:0007186	IDA	G-protein coupled receptor signaling pathway	biological_process
GO:0007263	IDA	nitric oxide mediated signal transduction	biological_process
GO:0007271	TAS	synaptic transmission, cholinergic	biological_process
GO:0008201	IDA	heparin binding	molecular_function
GO:0008203	IDA	cholesterol metabolic process	biological_process
GO:0008289	IDA	lipid binding	molecular_function
GO:0010544	IDA	negative regulation of platelet activation	biological_process
GO:0010875	IDA	positive regulation of cholesterol efflux	biological_process
GO:0016209	IDA	antioxidant activity	molecular_function
GO:0019934	IDA	cGMP-mediated signaling	biological_process
GO:0030195	IDA	negative regulation of blood coagulation	biological_process
GO:0030516	TAS	regulation of axon extension	biological_process
GO:0030828	IDA	positive regulation of cGMP biosynthetic process	biological_process
GO:0032488	IDA	Cdc42 protein signal transduction	biological_process
GO:0032805	IDA	positive regulation of low-density lipoprotein particle receptor catabolic process	biological_process
GO:0033700	IDA	phospholipid efflux	biological_process
GO:0034361	IDA	very-low-density lipoprotein particle	cellular_component
GO:0034363	IDA	intermediate-density lipoprotein particle	cellular_component
GO:0034364	IDA	high-density lipoprotein particle	cellular_component
GO:0034375	IGI	high-density lipoprotein particle remodeling	biological_process
GO:0034380	IDA	high-density lipoprotein particle assembly	biological_process
GO:0034382	IMP	chylomicron remnant clearance	biological_process
GO:0034384	IDA	high-density lipoprotein particle clearance	biological_process
GO:0034447	IDA	very-low-density lipoprotein particle clearance	biological_process
GO:0042157	TAS	lipoprotein metabolic process	biological_process
GO:0042627	IDA	chylomicron	cellular_component
GO:0042802	IDA	identical protein binding	molecular_function
GO:0043537	IDA	negative regulation of blood vessel endothelial cell migration	biological_process
GO:0043691	IDA	reverse cholesterol transport	biological_process
GO:0045541	IDA	negative regulation of cholesterol biosynthetic process	biological_process
GO:0046907	TAS	intracellular transport	biological_process
GO:0046911	IDA	metal chelating activity	molecular_function
GO:0046982	IPI	protein heterodimerization activity	molecular_function
GO:0048156	IPI	tau protein binding	molecular_function
GO:0048168	TAS	regulation of neuronal synaptic plasticity	biological_process
GO:0050728	IC	negative regulation of inflammatory response	biological_process
GO:0050750	IDA	low-density lipoprotein particle receptor binding	molecular_function
GO:0051000	IDA	positive regulation of nitric-oxide synthase activity	biological_process
GO:0051044	IDA	positive regulation of membrane protein ectodomain proteolysis	biological_process
GO:0070326	IDA	very-low-density lipoprotein particle receptor binding	molecular_function
GO:0006959	TAS	humoral immune response	biological_process
GO:0007275	TAS	multicellular organismal development	biological_process
GO:0019898	TAS	extrinsic to membrane	cellular_component
GO:0005102	TAS	receptor binding	molecular_function
GO:0006680	IMP	glucosylceramide catabolic process	biological_process
GO:0006687	TAS	glycosphingolipid metabolic process	biological_process
GO:0023021	IMP	termination of signal transduction	biological_process
GO:0032715	IDA	negative regulation of interleukin-6 production	biological_process
GO:0035307	IMP	positive regulation of protein dephosphorylation	biological_process
GO:0043407	IMP	negative regulation of MAP kinase activity	biological_process
GO:0046512	IMP	sphingosine biosynthetic process	biological_process
GO:0046513	IMP	ceramide biosynthetic process	biological_process
GO:0071356	IMP	cellular response to tumor necrosis factor	biological_process
GO:0030814	IDA	regulation of cAMP metabolic process	biological_process
GO:0034776	IDA	response to histamine	biological_process
GO:0042417	IC	dopamine metabolic process	biological_process
GO:0050482	IDA	arachidonic acid secretion	biological_process
GO:0050709	IDA	negative regulation of protein secretion	biological_process
GO:0051482	IDA	elevation of cytosolic calcium ion concentration involved in G-protein signaling coupled to IP3 second messenger	biological_process
GO:0051584	IC	regulation of dopamine uptake	biological_process
GO:0005783	TAS	endoplasmic reticulum	cellular_component
GO:0005792	IDA	microsome	cellular_component
GO:0006805	TAS	xenobiotic metabolic process	biological_process
GO:0008202	IMP	steroid metabolic process	biological_process
GO:0009804	IDA	coumarin metabolic process	biological_process
GO:0009820	IDA	alkaloid metabolic process	biological_process
GO:0009822	IDA	alkaloid catabolic process	biological_process
GO:0016098	IDA	monoterpenoid metabolic process	biological_process
GO:0017144	IDA	drug metabolic process	biological_process
GO:0033076	IDA	isoquinoline alkaloid metabolic process	biological_process
GO:0042737	IDA	drug catabolic process	biological_process
GO:0046483	IDA	heterocycle metabolic process	biological_process
GO:0051100	IDA	negative regulation of binding	biological_process
GO:0070989	IDA	oxidative demethylation	biological_process
GO:0090350	IDA	negative regulation of cellular organofluorine metabolic process	biological_process
GO:0003729	TAS	mRNA binding	molecular_function
GO:0005625	TAS	soluble fraction	cellular_component
GO:0005730	TAS	nucleolus	cellular_component
GO:0005792	TAS	microsome	cellular_component
GO:0032259	TAS	methylation	biological_process
GO:0000165	IMP	MAPK cascade	biological_process
GO:0001934	IDA	positive regulation of protein phosphorylation	biological_process
GO:0002711	IC	positive regulation of T cell mediated immunity	biological_process
GO:0007165	TAS	signal transduction	biological_process
GO:0007267	TAS	cell-cell signaling	biological_process
GO:0007566	TAS	embryo implantation	biological_process
GO:0008285	IDA	negative regulation of cell proliferation	biological_process
GO:0019904	IPI	protein domain specific binding	molecular_function
GO:0030730	IDA	sequestering of triglyceride	biological_process
GO:0030949	IC	positive regulation of vascular endothelial growth factor receptor signaling pathway	biological_process
GO:0031663	IDA	lipopolysaccharide-mediated signaling pathway	biological_process
GO:0032725	IDA	positive regulation of granulocyte macrophage colony-stimulating factor production	biological_process
GO:0032729	IDA	positive regulation of interferon-gamma production	biological_process
GO:0032757	IDA	positive regulation of interleukin-8 production	biological_process
GO:0035505	IDA	positive regulation of myosin light chain kinase activity	biological_process
GO:0035690	IDA	cellular response to drug	biological_process
GO:0042102	IDA	positive regulation of T cell proliferation	biological_process
GO:0042346	IDA	positive regulation of NF-kappaB import into nucleus	biological_process
GO:0043122	IDA	regulation of I-kappaB kinase/NF-kappaB cascade	biological_process
GO:0043491	IMP	protein kinase B signaling cascade	biological_process
GO:0045086	IMP	positive regulation of interleukin-2 biosynthetic process	biological_process
GO:0045429	IDA	positive regulation of nitric oxide biosynthetic process	biological_process
GO:0045840	IMP	positive regulation of mitosis	biological_process
GO:0050796	IDA	regulation of insulin secretion	biological_process
GO:0050995	IDA	negative regulation of lipid catabolic process	biological_process
GO:0051091	IDA	positive regulation of sequence-specific DNA binding transcription factor activity	biological_process
GO:0051092	IDA	positive regulation of NF-kappaB transcription factor activity	biological_process
GO:0060559	IDA	positive regulation of calcidiol 1-monooxygenase activity	biological_process
GO:0071260	IEP	cellular response to mechanical stimulus	biological_process
GO:0071310	IDA	cellular response to organic substance	biological_process
GO:0071407	IDA	cellular response to organic cyclic compound	biological_process
GO:0071639	IDA	positive regulation of monocyte chemotactic protein-1 production	biological_process
GO:0005740	TAS	mitochondrial envelope	cellular_component
GO:0008131	TAS	primary amine oxidase activity	molecular_function
GO:0004063	IDA	aryldialkylphosphatase activity	molecular_function
GO:0005543	IDA	phospholipid binding	molecular_function
GO:0005615	IDA	extracellular space	cellular_component
GO:0019439	IDA	aromatic compound catabolic process	biological_process
GO:0032411	IDA	positive regulation of transporter activity	biological_process
GO:0034366	IDA	spherical high-density lipoprotein particle	cellular_component
GO:0046395	IDA	carboxylic acid catabolic process	biological_process
GO:0046434	IDA	organophosphate catabolic process	biological_process
GO:0046470	IDA	phosphatidylcholine metabolic process	biological_process
GO:0051099	IDA	positive regulation of binding	biological_process
GO:0004969	TAS	histamine receptor activity	molecular_function
GO:0007187	TAS	G-protein signaling, coupled to cyclic nucleotide second messenger	biological_process
GO:0001910	TAS	regulation of leukocyte mediated cytotoxicity	biological_process
GO:0002291	IMP	T cell activation via T cell receptor contact with antigen bound to MHC molecule on antigen presenting cell	biological_process
GO:0002693	IMP	positive regulation of cellular extravasation	biological_process
GO:0004888	TAS	transmembrane signaling receptor activity	molecular_function
GO:0007155	IDA	cell adhesion	biological_process
GO:0007157	TAS	heterophilic cell-cell adhesion	biological_process
GO:0022614	IEP	membrane to membrane docking	biological_process
GO:0050776	TAS	regulation of immune response	biological_process
GO:0050900	IEP	leukocyte migration	biological_process
GO:0060333	TAS	interferon-gamma-mediated signaling pathway	biological_process
GO:0002031	TAS	G-protein coupled receptor internalization	biological_process
GO:0005887	IC	integral to plasma membrane	cellular_component
GO:0006874	IDA	cellular calcium ion homeostasis	biological_process
GO:0007191	IDA	activation of adenylate cyclase activity by dopamine receptor signaling pathway	biological_process
GO:0007194	IDA	negative regulation of adenylate cyclase activity	biological_process
GO:0007195	IDA	inhibition of adenylate cyclase activity by dopamine receptor signaling pathway	biological_process
GO:0042220	IEP	response to cocaine	biological_process
GO:0048148	IEP	behavioral response to cocaine	biological_process
GO:0060134	IMP	prepulse inhibition	biological_process
GO:0008283	TAS	cell proliferation	biological_process
GO:0005125	IMP	cytokine activity	molecular_function
GO:0019221	IMP	cytokine-mediated signaling pathway	biological_process
GO:0034605	IDA	cellular response to heat	biological_process
GO:0046688	IDA	response to copper ion	biological_process
GO:0050715	IDA	positive regulation of cytokine secretion	biological_process
GO:0004497	IDA	monooxygenase activity	molecular_function
GO:0006706	IMP	steroid catabolic process	biological_process
GO:0009403	IDA	toxin biosynthetic process	biological_process
GO:0016712	IMP	oxidoreductase activity, acting on paired donors, with incorporation or reduction of molecular oxygen, reduced flavin or flavoprotein as one donor, and incorporation of one atom of oxygen	molecular_function
GO:0020037	IDA	heme binding	molecular_function
GO:0032451	IDA	demethylase activity	molecular_function
GO:0032787	IDA	monocarboxylic acid metabolic process	biological_process
GO:0034875	IDA	caffeine oxidase activity	molecular_function
GO:0042737	IMP	drug catabolic process	biological_process
GO:0042738	IDA	exogenous drug catabolic process	biological_process
GO:0071615	IDA	oxidative deethylation	biological_process
GO:0050770	TAS	regulation of axonogenesis	biological_process
GO:0050771	TAS	negative regulation of axonogenesis	biological_process
GO:0004713	TAS	protein tyrosine kinase activity	molecular_function
GO:0008286	TAS	insulin receptor signaling pathway	biological_process
GO:0009887	TAS	organ morphogenesis	biological_process
GO:0019825	TAS	oxygen binding	molecular_function
GO:0042359	IC	vitamin D metabolic process	biological_process
GO:0044255	TAS	cellular lipid metabolic process	biological_process
GO:0070576	IDA	vitamin D 24-hydroxylase activity	molecular_function
GO:0004913	TAS	interleukin-4 receptor activity	molecular_function
GO:0005057	TAS	receptor signaling protein activity	molecular_function
GO:0006955	TAS	immune response	biological_process
GO:0035771	TAS	interleukin-4-mediated signaling pathway	biological_process
GO:0004866	TAS	endopeptidase inhibitor activity	molecular_function
GO:0010951	TAS	negative regulation of endopeptidase activity	biological_process
GO:0006468	TAS	protein phosphorylation	biological_process
GO:0007596	TAS	blood coagulation	biological_process
GO:0030168	TAS	platelet activation	biological_process
GO:0034351	IMP	negative regulation of glial cell apoptosis	biological_process
GO:0050861	IMP	positive regulation of B cell receptor signaling pathway	biological_process
GO:0060252	IMP	positive regulation of glial cell proliferation	biological_process
GO:2000810	IMP	regulation of tight junction assembly	biological_process
GO:0006814	TAS	sodium ion transport	biological_process
GO:0007588	TAS	excretion	biological_process
GO:0050699	IPI	WW domain binding	molecular_function
GO:0005335	IMP	serotonin:sodium symporter activity	molecular_function
GO:0006837	IDA	serotonin transport	biological_process
GO:0009636	IDA	response to toxin	biological_process
GO:0012505	IDA	endomembrane system	cellular_component
GO:0015222	IDA	serotonin transmembrane transporter activity	molecular_function
GO:0017137	IPI	Rab GTPase binding	molecular_function
GO:0021794	IMP	thalamus development	biological_process
GO:0045121	IDA	membrane raft	cellular_component
GO:0051610	IDA	serotonin uptake	biological_process
GO:0007155	TAS	cell adhesion	biological_process
GO:0007411	TAS	axon guidance	biological_process
GO:0001760	IDA	aminocarboxymuconate-semialdehyde decarboxylase activity	molecular_function
GO:0006569	TAS	tryptophan catabolic process	biological_process
GO:0046874	IDA	quinolinate metabolic process	biological_process
GO:0005112	IDA	Notch binding	molecular_function
GO:0032880	IDA	regulation of protein localization	biological_process
GO:0035612	IDA	AP-2 adaptor complex binding	molecular_function
GO:0045747	IDA	positive regulation of Notch signaling pathway	biological_process
GO:0050821	IDA	protein stabilization	biological_process
GO:2000369	IDA	regulation of clathrin-mediated endocytosis	biological_process
GO:0005765	IDA	lysosomal membrane	cellular_component
GO:0031295	TAS	T cell costimulation	biological_process
GO:0031902	IDA	late endosome membrane	cellular_component
GO:0009083	TAS	branched chain family amino acid catabolic process	biological_process
GO:0006898	IMP	receptor-mediated endocytosis	biological_process
GO:0030136	IDA	clathrin-coated vesicle	cellular_component
GO:0035091	IDA	phosphatidylinositol binding	molecular_function
GO:0003682	IDA	chromatin binding	molecular_function
GO:0006261	TAS	DNA-dependent DNA replication	biological_process
GO:0006356	TAS	regulation of transcription from RNA polymerase I promoter	biological_process
GO:0006390	TAS	transcription from mitochondrial promoter	biological_process
GO:0006391	IDA	transcription initiation from mitochondrial promoter	biological_process
GO:0045893	IDA	positive regulation of transcription, DNA-dependent	biological_process
GO:0070363	IDA	mitochondrial light strand promoter sense binding	molecular_function
GO:0000407	TAS	pre-autophagosomal structure	cellular_component
GO:0006914	TAS	autophagy	biological_process
GO:0045879	IDA	negative regulation of smoothened signaling pathway	biological_process
GO:0045880	IDA	positive regulation of smoothened signaling pathway	biological_process
GO:0090398	TAS	cellular senescence	biological_process
GO:0005769	IDA	early endosome	cellular_component
GO:0006461	TAS	protein complex assembly	biological_process
GO:0006826	TAS	iron ion transport	biological_process
GO:0006879	TAS	cellular iron ion homeostasis	biological_process
GO:0045177	IDA	apical part of cell	cellular_component
GO:0045178	IDA	basal part of cell	cellular_component
GO:0055037	IDA	recycling endosome	cellular_component
GO:0001525	IEP	angiogenesis	biological_process
GO:0007416	TAS	synapse assembly	biological_process
GO:0030506	IDA	ankyrin binding	molecular_function
GO:0045162	IDA	clustering of voltage-gated sodium channels	biological_process
GO:0000060	IDA	protein import into nucleus, translocation	biological_process
GO:0000122	IDA	negative regulation of transcription from RNA polymerase II promoter	biological_process
GO:0000185	IDA	activation of MAPKKK activity	biological_process
GO:0000187	IDA	activation of MAPK activity	biological_process
GO:0001819	IDA	positive regulation of cytokine production	biological_process
GO:0002020	IPI	protease binding	molecular_function
GO:0002439	IMP	chronic inflammatory response to antigenic stimulus	biological_process
GO:0002740	IDA	negative regulation of cytokine secretion involved in immune response	biological_process
GO:0005125	IDA	cytokine activity	molecular_function
GO:0005164	IDA	tumor necrosis factor receptor binding	molecular_function
GO:0006927	IDA	transformed cell apoptosis	biological_process
GO:0006954	IDA	inflammatory response	biological_process
GO:0008625	IDA	induction of apoptosis via death domain receptors	biological_process
GO:0009615	IDA	response to virus	biological_process
GO:0009651	TAS	response to salt stress	biological_process
GO:0010629	IDA	negative regulation of gene expression	biological_process
GO:0010940	TAS	positive regulation of necrotic cell death	biological_process
GO:0031334	IDA	positive regulation of protein complex assembly	biological_process
GO:0032722	IDA	positive regulation of chemokine production	biological_process
GO:0032800	IDA	receptor biosynthetic process	biological_process
GO:0033138	IDA	positive regulation of peptidyl-serine phosphorylation	biological_process
GO:0033209	IMP	tumor necrosis factor-mediated signaling pathway	biological_process
GO:0034116	IDA	positive regulation of heterotypic cell-cell adhesion	biological_process
GO:0043066	IDA	negative regulation of apoptotic process	biological_process
GO:0043243	IDA	positive regulation of protein complex disassembly	biological_process
GO:0043406	IDA	positive regulation of MAP kinase activity	biological_process
GO:0044212	IDA	transcription regulatory region DNA binding	molecular_function
GO:0045071	IDA	negative regulation of viral genome replication	biological_process
GO:0045080	IDA	positive regulation of chemokine biosynthetic process	biological_process
GO:0045416	IDA	positive regulation of interleukin-8 biosynthetic process	biological_process
GO:0045672	IDA	positive regulation of osteoclast differentiation	biological_process
GO:0045944	IDA	positive regulation of transcription from RNA polymerase II promoter	biological_process
GO:0048566	IEP	embryonic digestive tract development	biological_process
GO:0048661	IDA	positive regulation of smooth muscle cell proliferation	biological_process
GO:0050901	IDA	leukocyte tethering or rolling	biological_process
GO:0051222	IDA	positive regulation of protein transport	biological_process
GO:0051384	IDA	response to glucocorticoid stimulus	biological_process
GO:0051533	IDA	positive regulation of NFAT protein import into nucleus	biological_process
GO:0060555	IDA	induction of necroptosis by extracellular signals	biological_process
GO:0060557	IDA	positive regulation of vitamin D biosynthetic process	biological_process
GO:0061048	IDA	negative regulation of branching involved in lung morphogenesis	biological_process
GO:0070265	IDA	necrotic cell death	biological_process
GO:0071316	IDA	cellular response to nicotine	biological_process
GO:0071803	IDA	positive regulation of podosome assembly	biological_process
GO:0097191	IDA	extrinsic apoptotic signaling pathway	biological_process
GO:2000343	IDA	positive regulation of chemokine (C-X-C motif) ligand 2 production	biological_process
GO:0006576	TAS	cellular biogenic amine metabolic process	biological_process
GO:0007610	TAS	behavior	biological_process
GO:0000086	IDA	G2/M transition of mitotic cell cycle	biological_process
GO:0005215	TAS	transporter activity	molecular_function
GO:0042493	TAS	response to drug	biological_process
GO:0072089	IMP	stem cell proliferation	biological_process
GO:0001822	IMP	kidney development	biological_process
GO:0001974	IC	blood vessel remodeling	biological_process
GO:0002005	IC	angiotensin catabolic process in blood	biological_process
GO:0002019	IC	regulation of renal output by angiotensin	biological_process
GO:0003081	IC	regulation of systemic arterial blood pressure by renin-angiotensin	biological_process
GO:0003779	IDA	actin binding	molecular_function
GO:0005768	IDA	endosome	cellular_component
GO:0009897	IDA	external side of plasma membrane	cellular_component
GO:0019229	IC	regulation of vasoconstriction	biological_process
GO:0031404	IDA	chloride ion binding	molecular_function
GO:0031711	IPI	bradykinin receptor binding	molecular_function
GO:0032943	IC	mononuclear cell proliferation	biological_process
GO:0042312	IC	regulation of vasodilation	biological_process
GO:0042447	IDA	hormone catabolic process	biological_process
GO:0043171	IDA	peptide catabolic process	biological_process
GO:0060218	IC	hemopoietic stem cell differentiation	biological_process
GO:0005622	TAS	intracellular	cellular_component
GO:0006469	TAS	negative regulation of protein kinase activity	biological_process
GO:0006749	IDA	glutathione metabolic process	biological_process
GO:0006805	IDA	xenobiotic metabolic process	biological_process
GO:0009890	IDA	negative regulation of biosynthetic process	biological_process
GO:0010804	IC	negative regulation of tumor necrosis factor-mediated signaling pathway	biological_process
GO:0032691	IDA	negative regulation of interleukin-1 beta production	biological_process
GO:0032720	IDA	negative regulation of tumor necrosis factor production	biological_process
GO:0035730	IDA	S-nitrosoglutathione binding	molecular_function
GO:0035731	IDA	dinitrosyl-iron complex binding	molecular_function
GO:0043508	IDA	negative regulation of JUN kinase activity	biological_process
GO:0051771	IDA	negative regulation of nitric-oxide synthase biosynthetic process	biological_process
GO:0070373	IDA	negative regulation of ERK1 and ERK2 cascade	biological_process
GO:0071638	IDA	negative regulation of monocyte chemotactic protein-1 production	biological_process
GO:0008152	TAS	metabolic process	biological_process
GO:0042802	IPI	identical protein binding	molecular_function
GO:0001540	IPI	beta-amyloid binding	molecular_function
GO:0004866	IDA	endopeptidase inhibitor activity	molecular_function
GO:0004869	IDA	cysteine-type endopeptidase inhibitor activity	molecular_function
GO:0006952	IDA	defense response	biological_process
GO:0010466	IDA	negative regulation of peptidase activity	biological_process
GO:0010703	IC	negative regulation of histolysis	biological_process
GO:0010711	IEP	negative regulation of collagen catabolic process	biological_process
GO:0010716	IEP	negative regulation of extracellular matrix disassembly	biological_process
GO:0010951	IDA	negative regulation of endopeptidase activity	biological_process
GO:0034103	IEP	regulation of tissue remodeling	biological_process
GO:0043206	IGI	fibril organization	biological_process
GO:0060311	IMP	negative regulation of elastin catabolic process	biological_process
GO:0060313	IEP	negative regulation of blood vessel remodeling	biological_process
GO:0001591	IDA	dopamine receptor activity, coupled via Gi/Go	molecular_function
GO:0004952	IDA	dopamine receptor activity	molecular_function
GO:0006874	IC	cellular calcium ion homeostasis	biological_process
GO:0007212	IDA	dopamine receptor signaling pathway	biological_process
GO:0016020	IDA	membrane	cellular_component
GO:0017124	IDA	SH3 domain binding	molecular_function
GO:0030818	IDA	negative regulation of cAMP biosynthetic process	biological_process
GO:0032417	IDA	positive regulation of sodium:hydrogen antiporter activity	biological_process
GO:0033674	IDA	positive regulation of kinase activity	biological_process
GO:0035240	IDA	dopamine binding	molecular_function
GO:0048149	TAS	behavioral response to ethanol	biological_process
GO:0051586	IC	positive regulation of dopamine uptake	biological_process
GO:0051927	IDA	negative regulation of calcium ion transport via voltage-gated calcium channel activity	biological_process
GO:0016311	TAS	dephosphorylation	biological_process
GO:0033192	TAS	calmodulin-dependent protein phosphatase activity	molecular_function
GO:0042110	TAS	T cell activation	biological_process
GO:0046983	IPI	protein dimerization activity	molecular_function
GO:0038007	TAS	netrin-activated signaling pathway	biological_process
GO:0004602	IDA	glutathione peroxidase activity	molecular_function
GO:0005625	IDA	soluble fraction	cellular_component
GO:0001085	IPI	RNA polymerase II transcription factor binding	molecular_function
GO:0001837	IMP	epithelial to mesenchymal transition	biological_process
GO:0001954	IMP	positive regulation of cell-matrix adhesion	biological_process
GO:0002039	TAS	p53 binding	molecular_function
GO:0005977	IDA	glycogen metabolic process	biological_process
GO:0006983	IDA	ER overload response	biological_process
GO:0008013	IPI	beta-catenin binding	molecular_function
GO:0021766	IMP	hippocampus development	biological_process
GO:0030877	IDA	beta-catenin destruction complex	cellular_component
GO:0031333	IMP	negative regulation of protein complex assembly	biological_process
GO:0032855	IMP	positive regulation of Rac GTPase activity	biological_process
GO:0032886	IMP	regulation of microtubule-based process	biological_process
GO:0034236	IPI	protein kinase A catalytic subunit binding	molecular_function
GO:0034747	IDA	Axin-APC-beta-catenin-GSK3B complex	cellular_component
GO:0035556	IDA	intracellular signal transduction	biological_process
GO:0045719	TAS	negative regulation of glycogen biosynthetic process	biological_process
GO:0045732	IDA	positive regulation of protein catabolic process	biological_process
GO:0046827	IDA	positive regulation of protein export from nucleus	biological_process
GO:0050321	IDA	tau-protein kinase activity	molecular_function
GO:0051059	IPI	NF-kappaB binding	molecular_function
GO:0051534	IMP	negative regulation of NFAT protein import into nucleus	biological_process
GO:0060070	IC	canonical Wnt receptor signaling pathway	biological_process
GO:0071109	IMP	superior temporal gyrus development	biological_process
GO:0090090	TAS	negative regulation of canonical Wnt receptor signaling pathway	biological_process
GO:2000077	TAS	negative regulation of type B pancreatic cell development	biological_process
GO:2000466	TAS	negative regulation of glycogen (starch) synthase activity	biological_process
GO:0000776	IGI	kinetochore	cellular_component
GO:0004175	IDA	endopeptidase activity	molecular_function
GO:0005262	IMP	calcium channel activity	molecular_function
GO:0005640	IDA	nuclear outer membrane	cellular_component
GO:0005791	IDA	rough endoplasmic reticulum	cellular_component
GO:0016337	IMP	cell-cell adhesion	biological_process
GO:0031293	TAS	membrane protein intracellular domain proteolysis	biological_process
GO:0031965	IDA	nuclear membrane	cellular_component
GO:0032469	IDA	endoplasmic reticulum calcium ion homeostasis	biological_process
GO:0042325	IDA	regulation of phosphorylation	biological_process
GO:0043085	IDA	positive regulation of catalytic activity	biological_process
GO:0070588	IMP	calcium ion transmembrane transport	biological_process
GO:0070765	IDA	gamma-secretase complex	cellular_component
GO:0002576	TAS	platelet degranulation	biological_process
GO:0005770	IDA	late endosome	cellular_component
GO:0005905	IDA	coated pit	cellular_component
GO:0009925	IDA	basal plasma membrane	cellular_component
GO:0016023	IDA	cytoplasmic membrane-bounded vesicle	cellular_component
GO:0016324	IDA	apical plasma membrane	cellular_component
GO:0030139	IDA	endocytic vesicle	cellular_component
GO:0030141	TAS	secretory granule	cellular_component
GO:0033572	TAS	transferrin transport	biological_process
GO:0004128	TAS	cytochrome-b5 reductase activity	molecular_function
GO:0006521	TAS	regulation of cellular amino acid metabolic process	biological_process
GO:0006809	TAS	nitric oxide biosynthetic process	biological_process
GO:0009636	TAS	response to toxin	biological_process
GO:0005764	TAS	lysosome	cellular_component
GO:0005765	TAS	lysosomal membrane	cellular_component
GO:0001315	IMP	age-dependent response to reactive oxygen species	biological_process
GO:0006357	IMP	regulation of transcription from RNA polymerase II promoter	biological_process
GO:0008285	IMP	negative regulation of cell proliferation	biological_process
GO:0032364	IMP	oxygen homeostasis	biological_process
GO:0043524	IGI	negative regulation of neuron apoptosis	biological_process
GO:0051289	IPI	protein homotetramerization	biological_process
GO:0004672	TAS	protein kinase activity	molecular_function
GO:0005516	IDA	calmodulin binding	molecular_function
GO:0046777	TAS	protein autophosphorylation	biological_process
GO:0010923	IDA	negative regulation of phosphatase activity	biological_process
GO:0001666	TAS	response to hypoxia	biological_process
GO:0004889	IDA	acetylcholine-activated cation-selective channel activity	molecular_function
GO:0005892	IDA	acetylcholine-gated channel complex	cellular_component
GO:0007165	IDA	signal transduction	biological_process
GO:0007612	IMP	learning	biological_process
GO:0007613	IMP	memory	biological_process
GO:0008542	IMP	visual learning	biological_process
GO:0015276	TAS	ligand-gated ion channel activity	molecular_function
GO:0015464	IDA	acetylcholine receptor activity	molecular_function
GO:0035094	IDA	response to nicotine	biological_process
GO:0035095	IMP	behavioral response to nicotine	biological_process
GO:0042166	IMP	acetylcholine binding	molecular_function
GO:0050877	IMP	neurological system process	biological_process
GO:0050890	IMP	cognition	biological_process
GO:0004143	IDA	diacylglycerol kinase activity	molecular_function
GO:0005856	IDA	cytoskeleton	cellular_component
GO:0016607	IDA	nuclear speck	cellular_component
GO:0033198	IDA	response to ATP	biological_process
GO:0033613	IPI	activating transcription factor binding	molecular_function
GO:0043274	IPI	phospholipase binding	molecular_function
GO:0070493	IDA	thrombin receptor signaling pathway	biological_process
GO:0070528	IDA	protein kinase C signaling cascade	biological_process
GO:0004385	TAS	guanylate kinase activity	molecular_function
GO:0030837	IDA	negative regulation of actin filament polymerization	biological_process
GO:0006886	TAS	intracellular protein transport	biological_process
GO:0006944	TAS	cellular membrane fusion	biological_process
GO:0004859	IDA	phospholipase inhibitor activity	molecular_function
GO:0005504	IDA	fatty acid binding	molecular_function
GO:0006629	TAS	lipid metabolic process	biological_process
GO:0010873	TAS	positive regulation of cholesterol esterification	biological_process
GO:0010900	IDA	negative regulation of phosphatidylcholine catabolic process	biological_process
GO:0010916	IDA	negative regulation of very-low-density lipoprotein particle clearance	biological_process
GO:0031210	TAS	phosphatidylcholine binding	molecular_function
GO:0032374	IC	regulation of cholesterol transport	biological_process
GO:0032375	IDA	negative regulation of cholesterol transport	biological_process
GO:0033344	IDA	cholesterol efflux	biological_process
GO:0034369	IDA	plasma lipoprotein particle remodeling	biological_process
GO:0034375	TAS	high-density lipoprotein particle remodeling	biological_process
GO:0034379	TAS	very-low-density lipoprotein particle assembly	biological_process
GO:0034382	IDA	chylomicron remnant clearance	biological_process
GO:0034447	IGI	very-low-density lipoprotein particle clearance	biological_process
GO:0042627	TAS	chylomicron	cellular_component
GO:0045717	IDA	negative regulation of fatty acid biosynthetic process	biological_process
GO:0045833	IDA	negative regulation of lipid metabolic process	biological_process
GO:0048261	IDA	negative regulation of receptor-mediated endocytosis	biological_process
GO:0051005	IDA	negative regulation of lipoprotein lipase activity	biological_process
GO:0055102	IDA	lipase inhibitor activity	molecular_function
GO:0060228	TAS	phosphatidylcholine-sterol O-acyltransferase activator activity	molecular_function
GO:0006796	TAS	phosphate-containing compound metabolic process	biological_process
GO:0008934	IDA	inositol monophosphate 1-phosphatase activity	molecular_function
GO:0046855	IDA	inositol phosphate dephosphorylation	biological_process
GO:0005158	IPI	insulin receptor binding	molecular_function
GO:0005159	IPI	insulin-like growth factor receptor binding	molecular_function
GO:0005901	TAS	caveola	cellular_component
GO:0008286	IDA	insulin receptor signaling pathway	biological_process
GO:0014065	IDA	phosphatidylinositol 3-kinase cascade	biological_process
GO:0032000	IMP	positive regulation of fatty acid beta-oxidation	biological_process
GO:0032868	IDA	response to insulin stimulus	biological_process
GO:0032869	IMP	cellular response to insulin stimulus	biological_process
GO:0042593	TAS	glucose homeostasis	biological_process
GO:0043548	IPI	phosphatidylinositol 3-kinase binding	molecular_function
GO:0045725	IMP	positive regulation of glycogen biosynthetic process	biological_process
GO:0046326	IMP	positive regulation of glucose import	biological_process
GO:0046676	IDA	negative regulation of insulin secretion	biological_process
GO:0046934	TAS	phosphatidylinositol-4,5-bisphosphate 3-kinase activity	molecular_function
GO:0048009	IPI	insulin-like growth factor receptor signaling pathway	biological_process
GO:0060397	TAS	JAK-STAT cascade involved in growth hormone signaling pathway	biological_process
GO:0001948	IPI	glycoprotein binding	molecular_function
GO:0005041	IDA	low-density lipoprotein receptor activity	molecular_function
GO:0006897	TAS	endocytosis	biological_process
GO:0030229	IDA	very-low-density lipoprotein particle receptor activity	molecular_function
GO:0030299	IMP	intestinal cholesterol absorption	biological_process
GO:0030301	IMP	cholesterol transport	biological_process
GO:0030669	TAS	clathrin-coated endocytic vesicle membrane	cellular_component
GO:0034383	IMP	low-density lipoprotein particle clearance	biological_process
GO:0042632	IMP	cholesterol homeostasis	biological_process
GO:0005635	IDA	nuclear envelope	cellular_component
GO:0005652	TAS	nuclear lamina	cellular_component
GO:0006987	TAS	activation of signaling protein activity involved in unfolded protein response	biological_process
GO:0007517	IMP	muscle organ development	biological_process
GO:0030968	TAS	endoplasmic reticulum unfolded protein response	biological_process
GO:0071456	IEP	cellular response to hypoxia	biological_process
GO:0090343	IDA	positive regulation of cell aging	biological_process
GO:0001077	IDA	RNA polymerase II core promoter proximal region sequence-specific DNA binding transcription factor activity involved in positive regulation of transcription	molecular_function
GO:0006461	IDA	protein complex assembly	biological_process
GO:0043121	TAS	neurotrophin binding	molecular_function
GO:0005975	TAS	carbohydrate metabolic process	biological_process
GO:0006006	TAS	glucose metabolic process	biological_process
GO:0006475	IDA	internal protein amino acid acetylation	biological_process
GO:0030145	IDA	manganese ion binding	molecular_function
GO:0031406	IDA	carboxylic acid binding	molecular_function
GO:0045109	IMP	intermediate filament organization	biological_process
GO:0046415	IMP	urate metabolic process	biological_process
GO:0000122	TAS	negative regulation of transcription from RNA polymerase II promoter	biological_process
GO:0000790	IDA	nuclear chromatin	cellular_component
GO:0001105	IDA	RNA polymerase II transcription coactivator activity	molecular_function
GO:0003713	TAS	transcription coactivator activity	molecular_function
GO:0006338	TAS	chromatin remodeling	biological_process
GO:0006357	TAS	regulation of transcription from RNA polymerase II promoter	biological_process
GO:0008094	TAS	DNA-dependent ATPase activity	molecular_function
GO:0016514	IDA	SWI/SNF complex	cellular_component
GO:0071778	IDA	WINAC complex	cellular_component
GO:0030169	IPI	low-density lipoprotein particle binding	molecular_function
GO:0003700	TAS	sequence-specific DNA binding transcription factor activity	molecular_function
GO:0008021	TAS	synaptic vesicle	cellular_component
GO:0000975	IDA	regulatory region DNA binding	molecular_function
GO:0008134	IDA	transcription factor binding	molecular_function
GO:0030097	IDA	hemopoiesis	biological_process
GO:0030099	IDA	myeloid cell differentiation	biological_process
GO:0030853	IMP	negative regulation of granulocyte differentiation	biological_process
GO:0030854	IMP	positive regulation of granulocyte differentiation	biological_process
GO:0046982	IDA	protein heterodimerization activity	molecular_function
GO:0048935	TAS	peripheral nervous system neuron development	biological_process
GO:0071425	TAS	hemopoietic stem cell proliferation	biological_process
GO:0004713	IDA	protein tyrosine kinase activity	molecular_function
GO:0004871	TAS	signal transducer activity	molecular_function
GO:0000146	TAS	microfilament motor activity	molecular_function
GO:0005859	TAS	muscle myosin complex	cellular_component
GO:0006936	TAS	muscle contraction	biological_process
GO:0036092	TAS	phosphatidylinositol-3-phosphate biosynthetic process	biological_process
GO:0006699	TAS	bile acid biosynthetic process	biological_process
GO:0008206	TAS	bile acid metabolic process	biological_process
GO:0008395	TAS	steroid hydroxylase activity	molecular_function
GO:0005911	TAS	cell-cell junction	cellular_component
GO:0007166	TAS	cell surface receptor signaling pathway	biological_process
GO:0008022	TAS	protein C-terminus binding	molecular_function
GO:0042995	IDA	cell projection	cellular_component
GO:0051393	IPI	alpha-actinin binding	molecular_function
GO:0034045	IDA	pre-autophagosomal structure membrane	cellular_component
GO:0004497	IMP	monooxygenase activity	molecular_function
GO:0016709	TAS	oxidoreductase activity, acting on paired donors, with incorporation or reduction of molecular oxygen, NADH or NADPH as one donor, and incorporation of one atom of oxygen	molecular_function
GO:0004872	TAS	receptor activity	molecular_function
GO:0005794	TAS	Golgi apparatus	cellular_component
GO:0005230	TAS	extracellular ligand-gated ion channel activity	molecular_function
GO:0005234	TAS	extracellular-glutamate-gated ion channel activity	molecular_function
GO:0043252	TAS	sodium-independent organic anion transport	biological_process
GO:0007215	TAS	glutamate receptor signaling pathway	biological_process
GO:0007611	TAS	learning or memory	biological_process
GO:0017146	IDA	N-methyl-D-aspartate selective glutamate receptor complex	cellular_component
GO:0006527	IC	arginine catabolic process	biological_process
GO:0007520	TAS	myoblast fusion	biological_process
GO:0009408	IMP	response to heat	biological_process
GO:0010523	TAS	negative regulation of calcium ion transport into cytosol	biological_process
GO:0016529	IDA	sarcoplasmic reticulum	cellular_component
GO:0033555	IMP	multicellular organismal response to stress	biological_process
GO:0034618	TAS	arginine binding	molecular_function
GO:0045909	IDA	positive regulation of vasodilation	biological_process
GO:0055117	TAS	regulation of cardiac muscle contraction	biological_process
GO:0006887	TAS	exocytosis	biological_process
GO:0032403	IDA	protein complex binding	molecular_function
GO:0045026	TAS	plasma membrane fusion	biological_process
GO:0003887	IDA	DNA-directed DNA polymerase activity	molecular_function
GO:0006259	TAS	DNA metabolic process	biological_process
GO:0006287	IDA	base-excision repair, gap-filling	biological_process
GO:0003700	IDA	sequence-specific DNA binding transcription factor activity	molecular_function
GO:0005635	TAS	nuclear envelope	cellular_component
GO:0032810	IDA	sterol response element binding	molecular_function
GO:0000902	IMP	cell morphogenesis	biological_process
GO:0005109	IPI	frizzled binding	molecular_function
GO:0044338	IMP	canonical Wnt receptor signaling pathway involved in mesenchymal stem cell differentiation	biological_process
GO:0044339	IMP	canonical Wnt receptor signaling pathway involved in osteoblast differentiation	biological_process
GO:0048018	IC	receptor agonist activity	molecular_function
GO:0060070	IDA	canonical Wnt receptor signaling pathway	biological_process
GO:0060174	IMP	limb bud formation	biological_process
GO:0061180	IEP	mammary gland epithelium development	biological_process
GO:0004221	IDA	ubiquitin thiolesterase activity	molecular_function
GO:0016579	TAS	protein deubiquitination	biological_process
GO:0006622	IMP	protein targeting to lysosome	biological_process
GO:0001046	IDA	core promoter sequence-specific DNA binding	molecular_function
GO:0003677	TAS	DNA binding	molecular_function
GO:0006355	TAS	regulation of transcription, DNA-dependent	biological_process
GO:0030284	TAS	estrogen receptor activity	molecular_function
GO:0030520	TAS	intracellular estrogen receptor signaling pathway	biological_process
GO:0034056	IDA	estrogen response element binding	molecular_function
GO:0043401	TAS	steroid hormone mediated signaling pathway	biological_process
GO:0019852	IDA	L-ascorbic acid metabolic process	biological_process
GO:0042178	IDA	xenobiotic catabolic process	biological_process
GO:0045174	IDA	glutathione dehydrogenase (ascorbate) activity	molecular_function
GO:0071243	IDA	cellular response to arsenic-containing substance	biological_process
GO:0006766	TAS	vitamin metabolic process	biological_process
GO:0006767	TAS	water-soluble vitamin metabolic process	biological_process
GO:0006351	TAS	transcription, DNA-dependent	biological_process
GO:0043627	IDA	response to estrogen stimulus	biological_process
GO:0048386	IDA	positive regulation of retinoic acid receptor signaling pathway	biological_process
GO:0004435	IMP	phosphatidylinositol phospholipase C activity	molecular_function
GO:0004993	IDA	serotonin receptor activity	molecular_function
GO:0006661	IMP	phosphatidylinositol biosynthetic process	biological_process
GO:0007210	IDA	serotonin receptor signaling pathway	biological_process
GO:0014065	IMP	phosphatidylinositol 3-kinase cascade	biological_process
GO:0042493	IDA	response to drug	biological_process
GO:0051209	IDA	release of sequestered calcium ion into cytosol	biological_process
GO:0051378	IDA	serotonin binding	molecular_function
GO:0070371	IMP	ERK1 and ERK2 cascade	biological_process
GO:0071886	IDA	1-(4-iodo-2,5-dimethoxyphenyl)propan-2-amine binding	molecular_function
GO:0002384	TAS	hepatic immune response	biological_process
GO:0002446	IC	neutrophil mediated immunity	biological_process
GO:0002548	IC	monocyte chemotaxis	biological_process
GO:0002675	IDA	positive regulation of acute inflammatory response	biological_process
GO:0002690	IC	positive regulation of leukocyte chemotaxis	biological_process
GO:0005896	IDA	interleukin-6 receptor complex	cellular_component
GO:0006953	TAS	acute-phase response	biological_process
GO:0006959	IC	humoral immune response	biological_process
GO:0008083	IDA	growth factor activity	molecular_function
GO:0008284	IDA	positive regulation of cell proliferation	biological_process
GO:0010574	IDA	regulation of vascular endothelial growth factor production	biological_process
GO:0031175	IMP	neuron projection development	biological_process
GO:0032494	IEP	response to peptidoglycan	biological_process
GO:0032755	IDA	positive regulation of interleukin-6 production	biological_process
GO:0032966	IDA	negative regulation of collagen biosynthetic process	biological_process
GO:0043410	IDA	positive regulation of MAPK cascade	biological_process
GO:0045669	TAS	positive regulation of osteoblast differentiation	biological_process
GO:0045727	IDA	positive regulation of translation	biological_process
GO:0045765	IC	regulation of angiogenesis	biological_process
GO:0045768	IMP	positive regulation of anti-apoptosis	biological_process
GO:0050731	IDA	positive regulation of peptidyl-tyrosine phosphorylation	biological_process
GO:0050829	IEP	defense response to Gram-negative bacterium	biological_process
GO:0050830	IEP	defense response to Gram-positive bacterium	biological_process
GO:0050871	IDA	positive regulation of B cell activation	biological_process
GO:0051024	IDA	positive regulation of immunoglobulin secretion	biological_process
GO:0051607	IDA	defense response to virus	biological_process
GO:2000366	IC	positive regulation of STAT protein import into nucleus	biological_process
GO:0000226	IMP	microtubule cytoskeleton organization	biological_process
GO:0006289	TAS	nucleotide-excision repair	biological_process
GO:0010810	IMP	regulation of cell-substrate adhesion	biological_process
GO:0030036	IMP	actin cytoskeleton organization	biological_process
GO:0045104	IMP	intermediate filament cytoskeleton organization	biological_process
GO:0016594	IDA	glycine binding	molecular_function
GO:0002904	IDA	positive regulation of B cell apoptosis	biological_process
GO:0007267	IC	cell-cell signaling	biological_process
GO:0010468	IDA	regulation of gene expression	biological_process
GO:0030097	TAS	hemopoiesis	biological_process
GO:0030595	TAS	leukocyte chemotaxis	biological_process
GO:0030889	IDA	negative regulation of B cell proliferation	biological_process
GO:0042092	TAS	type 2 immune response	biological_process
GO:0045347	TAS	negative regulation of MHC class II biosynthetic process	biological_process
GO:0051045	IDA	negative regulation of membrane protein ectodomain proteolysis	biological_process
GO:0005802	IDA	trans-Golgi network	cellular_component
GO:0005844	IDA	polysome	cellular_component
GO:0008022	IPI	protein C-terminus binding	molecular_function
GO:0010494	IDA	cytoplasmic stress granule	cellular_component
GO:0030529	IDA	ribonucleoprotein complex	cellular_component
GO:0033962	IMP	cytoplasmic mRNA processing body assembly	biological_process
GO:0034063	IMP	stress granule assembly	biological_process
GO:0005672	IDA	transcription factor TFIIA complex	cellular_component
GO:0005719	IDA	nuclear euchromatin	cellular_component
GO:0006366	IC	transcription from RNA polymerase II promoter	biological_process
GO:0006368	TAS	transcription elongation from RNA polymerase II promoter	biological_process
GO:0008134	IPI	transcription factor binding	molecular_function
GO:0070491	IPI	repressing transcription factor binding	molecular_function
GO:0004322	TAS	ferroxidase activity	molecular_function
GO:0005506	IDA	iron ion binding	molecular_function
GO:0006892	TAS	post-Golgi vesicle-mediated transport	biological_process
GO:0008043	IDA	intracellular ferritin complex	cellular_component
GO:0055072	TAS	iron ion homeostasis	biological_process
GO:0005080	TAS	protein kinase C binding	molecular_function
GO:0005543	TAS	phospholipid binding	molecular_function
GO:0007188	TAS	G-protein signaling, coupled to cAMP nucleotide second messenger	biological_process
GO:0007217	IDA	tachykinin receptor signaling pathway	biological_process
GO:0008083	TAS	growth factor activity	molecular_function
GO:0004364	IDA	glutathione transferase activity	molecular_function
GO:0008065	TAS	establishment of blood-nerve barrier	biological_process
GO:0043627	IEP	response to estrogen stimulus	biological_process
GO:0000096	TAS	sulfur amino acid metabolic process	biological_process
GO:0005819	TAS	spindle	cellular_component
GO:0008753	TAS	NADPH dehydrogenase (quinone) activity	molecular_function
GO:0019905	IDA	syntaxin binding	molecular_function
GO:0051925	IDA	regulation of calcium ion transport via voltage-gated calcium channel activity	biological_process
GO:0004033	TAS	aldo-keto reductase (NADP) activity	molecular_function
GO:0004757	TAS	sepiapterin reductase activity	molecular_function
GO:0006729	TAS	tetrahydrobiopterin biosynthetic process	biological_process
GO:0006809	IDA	nitric oxide biosynthetic process	biological_process
GO:0046209	TAS	nitric oxide metabolic process	biological_process
GO:0050661	TAS	NADP binding	molecular_function
GO:0050999	TAS	regulation of nitric-oxide synthase activity	biological_process
GO:0001935	TAS	endothelial cell proliferation	biological_process
GO:0002246	IMP	wound healing involved in inflammatory response	biological_process
GO:0002686	TAS	negative regulation of leukocyte migration	biological_process
GO:0004871	IMP	signal transducer activity	molecular_function
GO:0005615	TAS	extracellular space	cellular_component
GO:0006778	TAS	porphyrin-containing compound metabolic process	biological_process
GO:0007243	TAS	intracellular protein kinase cascade	biological_process
GO:0007588	IC	excretion	biological_process
GO:0014806	TAS	smooth muscle hyperplasia	biological_process
GO:0034101	IMP	erythrocyte homeostasis	biological_process
GO:0034383	TAS	low-density lipoprotein particle clearance	biological_process
GO:0045080	TAS	positive regulation of chemokine biosynthetic process	biological_process
GO:0045765	TAS	regulation of angiogenesis	biological_process
GO:0045909	IC	positive regulation of vasodilation	biological_process
GO:0051260	IDA	protein homooligomerization	biological_process
GO:0055072	IDA	iron ion homeostasis	biological_process
GO:0002237	IDA	response to molecule of bacterial origin	biological_process
GO:0005153	IPI	interleukin-8 receptor binding	molecular_function
GO:0006928	TAS	cellular component movement	biological_process
GO:0006954	TAS	inflammatory response	biological_process
GO:0007050	IDA	cell cycle arrest	biological_process
GO:0019722	TAS	calcium-mediated signaling	biological_process
GO:0030155	IDA	regulation of cell adhesion	biological_process
GO:0030593	IGI	neutrophil chemotaxis	biological_process
GO:0042119	TAS	neutrophil activation	biological_process
GO:0044344	IEP	cellular response to fibroblast growth factor stimulus	biological_process
GO:0045091	IDA	regulation of retroviral genome replication	biological_process
GO:0045744	IDA	negative regulation of G-protein coupled receptor protein signaling pathway	biological_process
GO:0050930	IGI	induction of positive chemotaxis	biological_process
GO:0071222	IDA	cellular response to lipopolysaccharide	biological_process
GO:0071347	IEP	cellular response to interleukin-1	biological_process
GO:0071356	IEP	cellular response to tumor necrosis factor	biological_process
GO:0090023	TAS	positive regulation of neutrophil chemotaxis	biological_process
GO:0004859	TAS	phospholipase inhibitor activity	molecular_function
GO:0007188	IDA	G-protein signaling, coupled to cAMP nucleotide second messenger	biological_process
GO:0006171	TAS	cAMP biosynthetic process	biological_process
GO:0006909	TAS	phagocytosis	biological_process
GO:0006968	TAS	cellular defense response	biological_process
GO:0007169	TAS	transmembrane receptor protein tyrosine kinase signaling pathway	biological_process
GO:0007190	TAS	activation of adenylate cyclase activity	biological_process
GO:0007600	TAS	sensory perception	biological_process
GO:0008015	TAS	blood circulation	biological_process
GO:0044446	IDA	intracellular organelle part	cellular_component
GO:0016049	TAS	cell growth	biological_process
GO:0016477	TAS	cell migration	biological_process
GO:0006813	TAS	potassium ion transport	biological_process
GO:0007264	TAS	small GTPase mediated signal transduction	biological_process
GO:0015459	TAS	potassium channel regulator activity	molecular_function
GO:0001508	TAS	regulation of action potential	biological_process
GO:0006281	IMP	DNA repair	biological_process
GO:0042166	IC	acetylcholine binding	molecular_function
GO:0006939	TAS	smooth muscle contraction	biological_process
GO:0004938	IDA	alpha2-adrenergic receptor activity	molecular_function
GO:0007265	TAS	Ras protein signal transduction	biological_process
GO:0007266	TAS	Rho protein signal transduction	biological_process
GO:0008284	TAS	positive regulation of cell proliferation	biological_process
GO:0016323	TAS	basolateral plasma membrane	cellular_component
GO:0030036	TAS	actin cytoskeleton organization	biological_process
GO:0030335	IMP	positive regulation of cell migration	biological_process
GO:0031696	IPI	alpha-2C adrenergic receptor binding	molecular_function
GO:0031996	IPI	thioesterase binding	molecular_function
GO:0032147	IDA	activation of protein kinase activity	biological_process
GO:0032148	IDA	activation of protein kinase B activity	biological_process
GO:0032795	IDA	heterotrimeric G-protein binding	molecular_function
GO:0032870	IGI	cellular response to hormone stimulus	biological_process
GO:0035625	IDA	epidermal growth factor-activated receptor transactivation by G-protein coupled receptor signaling pathway	biological_process
GO:0042593	IMP	glucose homeostasis	biological_process
GO:0043235	IDA	receptor complex	cellular_component
GO:0045741	IDA	positive regulation of epidermal growth factor-activated receptor activity	biological_process
GO:0045955	IC	negative regulation of calcium ion-dependent exocytosis	biological_process
GO:0046676	IMP	negative regulation of insulin secretion	biological_process
GO:0050892	TAS	intestinal absorption	biological_process
GO:0050995	IGI	negative regulation of lipid catabolic process	biological_process
GO:0051379	IDA	epinephrine binding	molecular_function
GO:0051380	IDA	norepinephrine binding	molecular_function
GO:0061179	IMP	negative regulation of insulin secretion involved in cellular response to glucose stimulus	biological_process
GO:0071881	IDA	inhibition of adenylate cyclase activity by adrenergic receptor signaling pathway	biological_process
GO:0071882	IDA	activation of phospholipase C activity by adrenergic receptor signaling pathway	biological_process
GO:0071883	IDA	activation of MAPK activity by adrenergic receptor signaling pathway	biological_process
GO:0090303	IMP	positive regulation of wound healing	biological_process
GO:0007601	TAS	visual perception	biological_process
GO:0016712	IDA	oxidoreductase activity, acting on paired donors, with incorporation or reduction of molecular oxygen, reduced flavin or flavoprotein as one donor, and incorporation of one atom of oxygen	molecular_function
GO:0020037	TAS	heme binding	molecular_function
GO:0007409	TAS	axonogenesis	biological_process
GO:0010977	TAS	negative regulation of neuron projection development	biological_process
GO:0048671	TAS	negative regulation of collateral sprouting	biological_process
GO:2000171	TAS	negative regulation of dendrite development	biological_process
GO:0001588	TAS	dopamine receptor activity, coupled via Gs	molecular_function
GO:0001963	TAS	synaptic transmission, dopaminergic	biological_process
GO:0004952	TAS	dopamine receptor activity	molecular_function
GO:0007189	IDA	activation of adenylate cyclase activity by G-protein signaling pathway	biological_process
GO:0033861	IDA	negative regulation of NAD(P)H oxidase activity	biological_process
GO:0045762	IDA	positive regulation of adenylate cyclase activity	biological_process
GO:0060158	TAS	activation of phospholipase C activity by dopamine receptor signaling pathway	biological_process
GO:0072593	IDA	reactive oxygen species metabolic process	biological_process
GO:0006457	TAS	protein folding	biological_process
GO:0006986	TAS	response to unfolded protein	biological_process
GO:0051082	TAS	unfolded protein binding	molecular_function
GO:0022407	IDA	regulation of cell-cell adhesion	biological_process
GO:0031362	IDA	anchored to external side of plasma membrane	cellular_component
GO:0032319	IDA	regulation of Rho GTPase activity	biological_process
GO:0032956	IDA	regulation of actin cytoskeleton organization	biological_process
GO:0046875	IPI	ephrin receptor binding	molecular_function
GO:0048013	IDA	ephrin receptor signaling pathway	biological_process
GO:0051893	IDA	regulation of focal adhesion assembly	biological_process
GO:0070507	IDA	regulation of microtubule cytoskeleton organization	biological_process
GO:0003730	TAS	mRNA 3'-UTR binding	molecular_function
GO:0006396	TAS	RNA processing	biological_process
GO:0006397	TAS	mRNA processing	biological_process
GO:0017091	IDA	AU-rich element binding	molecular_function
GO:0001869	IDA	negative regulation of complement activation, lectin pathway	biological_process
GO:0004867	IDA	serine-type endopeptidase inhibitor activity	molecular_function
GO:0007597	TAS	blood coagulation, intrinsic pathway	biological_process
GO:0019838	IDA	growth factor binding	molecular_function
GO:0019959	IPI	interleukin-8 binding	molecular_function
GO:0019966	IDA	interleukin-1 binding	molecular_function
GO:0031093	TAS	platelet alpha granule lumen	cellular_component
GO:0043120	IDA	tumor necrosis factor binding	molecular_function
GO:0051056	TAS	regulation of small GTPase mediated signal transduction	biological_process
GO:0005005	IDA	transmembrane-ephrin receptor activity	molecular_function
GO:0031589	IDA	cell-substrate adhesion	biological_process
GO:0031901	IDA	early endosome membrane	cellular_component
GO:0046328	IDA	regulation of JNK cascade	biological_process
GO:0070372	IDA	regulation of ERK1 and ERK2 cascade	biological_process
GO:0007517	TAS	muscle organ development	biological_process
GO:0030742	IPI	GTP-dependent protein binding	molecular_function
GO:0003690	IDA	double-stranded DNA binding	molecular_function
GO:0003723	IDA	RNA binding	molecular_function
GO:0003730	IDA	mRNA 3'-UTR binding	molecular_function
GO:0006366	TAS	transcription from RNA polymerase II promoter	biological_process
GO:0008380	IDA	RNA splicing	biological_process
GO:0043922	IDA	negative regulation by host of viral transcription	biological_process
GO:0070935	IDA	3'-UTR-mediated mRNA stabilization	biological_process
GO:0005506	TAS	iron ion binding	molecular_function
GO:0006880	IDA	intracellular sequestering of iron ion	biological_process
GO:0008043	TAS	intracellular ferritin complex	cellular_component
GO:0048147	IDA	negative regulation of fibroblast proliferation	biological_process
GO:0007612	TAS	learning	biological_process
GO:0007631	TAS	feeding behavior	biological_process
GO:0050690	TAS	regulation of defense response to virus by virus	biological_process
GO:0050852	IDA	T cell receptor signaling pathway	biological_process
GO:0050900	TAS	leukocyte migration	biological_process
GO:0005777	TAS	peroxisome	cellular_component
GO:0007548	TAS	sex differentiation	biological_process
GO:0010815	IDA	bradykinin catabolic process	biological_process
GO:0001960	TAS	negative regulation of cytokine-mediated signaling pathway	biological_process
GO:0005149	IDA	interleukin-1 receptor binding	molecular_function
GO:0005150	IPI	interleukin-1, Type I receptor binding	molecular_function
GO:0005151	IPI	interleukin-1, Type II receptor binding	molecular_function
GO:0005152	IDA	interleukin-1 receptor antagonist activity	molecular_function
GO:0006953	IDA	acute-phase response	biological_process
GO:0034115	IDA	negative regulation of heterotypic cell-cell adhesion	biological_process
GO:0045352	IDA	interleukin-1 Type I receptor antagonist activity	molecular_function
GO:0045353	IDA	interleukin-1 Type II receptor antagonist activity	molecular_function
GO:2000660	IDA	negative regulation of interleukin-1-mediated signaling pathway	biological_process
GO:0003359	IMP	noradrenergic neuron fate commitment	biological_process
GO:0007219	IDA	Notch signaling pathway	biological_process
GO:0021892	IEP	cerebral cortex GABAergic interneuron differentiation	biological_process
GO:0022008	IDA	neurogenesis	biological_process
GO:0032526	IEP	response to retinoic acid	biological_process
GO:0043425	IPI	bHLH transcription factor binding	molecular_function
GO:0045665	IDA	negative regulation of neuron differentiation	biological_process
GO:0070888	IDA	E-box binding	molecular_function
GO:0000902	IDA	cell morphogenesis	biological_process
GO:0002039	IPI	p53 binding	molecular_function
GO:0034504	IDA	protein localization to nucleus	biological_process
GO:0035880	IMP	embryonic nail plate morphogenesis	biological_process
GO:0042475	IMP	odontogenesis of dentin-containing tooth	biological_process
GO:0043065	IDA	positive regulation of apoptotic process	biological_process
GO:0043517	IC	positive regulation of DNA damage response, signal transduction by p53 class mediator	biological_process
GO:0060325	IMP	face morphogenesis	biological_process
GO:0006195	IDA	purine nucleotide catabolic process	biological_process
GO:0035539	IDA	8-oxo-7,8-dihydrodeoxyguanosine triphosphate pyrophosphatase activity	molecular_function
GO:0042262	IDA	DNA protection	biological_process
GO:0006555	TAS	methionine metabolic process	biological_process
GO:0016723	IDA	oxidoreductase activity, oxidizing metal ions, NAD or NADP as acceptor	molecular_function
GO:0030586	TAS	[methionine synthase] reductase activity	molecular_function
GO:0050660	IDA	flavin adenine dinucleotide binding	molecular_function
GO:0000139	TAS	Golgi membrane	cellular_component
GO:0003100	IMP	regulation of systemic arterial blood pressure by endothelin	biological_process
GO:0003785	IPI	actin monomer binding	molecular_function
GO:0005901	IDA	caveola	cellular_component
GO:0006527	IDA	arginine catabolic process	biological_process
GO:0031284	IMP	positive regulation of guanylate cyclase activity	biological_process
GO:0034405	IEP	response to fluid shear stress	biological_process
GO:0034617	IDA	tetrahydrobiopterin binding	molecular_function
GO:0034618	IDA	arginine binding	molecular_function
GO:0043542	IMP	endothelial cell migration	biological_process
GO:0002116	TAS	semaphorin receptor complex	cellular_component
GO:0010310	TAS	regulation of hydrogen peroxide metabolic process	biological_process
GO:0060263	IDA	regulation of respiratory burst	biological_process
GO:0002548	IDA	monocyte chemotaxis	biological_process
GO:0007010	IDA	cytoskeleton organization	biological_process
GO:0007259	TAS	JAK-STAT cascade	biological_process
GO:0008360	IDA	regulation of cell shape	biological_process
GO:0009617	IEP	response to bacterium	biological_process
GO:0019079	TAS	viral genome replication	biological_process
GO:0019725	TAS	cellular homeostasis	biological_process
GO:0043615	IDA	astrocyte cell migration	biological_process
GO:0048246	IDA	macrophage chemotaxis	biological_process
GO:0071346	IEP	cellular response to interferon-gamma	biological_process
GO:2000502	IDA	negative regulation of natural killer cell chemotaxis	biological_process
GO:0007411	IDA	axon guidance	biological_process
GO:0032870	IEP	cellular response to hormone stimulus	biological_process
GO:0035385	IMP	Roundabout signaling pathway	biological_process
GO:0048495	IPI	Roundabout binding	molecular_function
GO:0048846	IDA	axon extension involved in axon guidance	biological_process
GO:0050919	IDA	negative chemotaxis	biological_process
GO:0051414	IEP	response to cortisol stimulus	biological_process
GO:0061364	IEP	apoptotic process involved in luteolysis	biological_process
GO:0070100	IMP	negative regulation of chemokine-mediated signaling pathway	biological_process
GO:0001935	IDA	endothelial cell proliferation	biological_process
GO:0001944	IDA	vasculature development	biological_process
GO:0001976	IDA	neurological system process involved in regulation of systemic arterial blood pressure	biological_process
GO:0002031	IDA	G-protein coupled receptor internalization	biological_process
GO:0005102	IDA	receptor binding	molecular_function
GO:0007159	IDA	leukocyte cell-cell adhesion	biological_process
GO:0007190	IDA	activation of adenylate cyclase activity	biological_process
GO:0007204	IDA	elevation of cytosolic calcium ion concentration	biological_process
GO:0007566	IDA	embryo implantation	biological_process
GO:0010523	IDA	negative regulation of calcium ion transport into cytosol	biological_process
GO:0030819	IDA	positive regulation of cAMP biosynthetic process	biological_process
GO:0031716	IPI	calcitonin receptor binding	molecular_function
GO:0032730	IDA	positive regulation of interleukin-1 alpha production	biological_process
GO:0043542	IDA	endothelial cell migration	biological_process
GO:0045651	IDA	positive regulation of macrophage differentiation	biological_process
GO:0045671	IDA	negative regulation of osteoclast differentiation	biological_process
GO:0045779	IDA	negative regulation of bone resorption	biological_process
GO:0051480	IDA	cytosolic calcium ion homeostasis	biological_process
GO:0000287	TAS	magnesium ion binding	molecular_function
GO:0030170	IDA	pyridoxal phosphate binding	molecular_function
GO:0030955	IDA	potassium ion binding	molecular_function
GO:0031402	IDA	sodium ion binding	molecular_function
GO:0031403	IDA	lithium ion binding	molecular_function
GO:0042816	TAS	vitamin B6 metabolic process	biological_process
GO:0042823	IDA	pyridoxal phosphate biosynthetic process	biological_process
GO:0005179	TAS	hormone activity	molecular_function
GO:0007200	TAS	activation of phospholipase C activity by G-protein coupled receptor protein signaling pathway coupled to IP3 second messenger	biological_process
GO:0007586	TAS	digestion	biological_process
GO:0004435	TAS	phosphatidylinositol phospholipase C activity	molecular_function
GO:0004951	TAS	cholecystokinin receptor activity	molecular_function
GO:0031741	IDA	type B gastrin/cholecystokinin receptor binding	molecular_function
GO:0046935	TAS	1-phosphatidylinositol-3-kinase regulator activity	molecular_function
GO:0007163	TAS	establishment or maintenance of cell polarity	biological_process
GO:0030175	IDA	filopodium	cellular_component
GO:0030225	TAS	macrophage differentiation	biological_process
GO:0030496	IDA	midbody	cellular_component
GO:0031274	IDA	positive regulation of pseudopodium assembly	biological_process
GO:0031333	IPI	negative regulation of protein complex assembly	biological_process
GO:0042692	TAS	muscle cell differentiation	biological_process
GO:0051149	TAS	positive regulation of muscle cell differentiation	biological_process
GO:0051233	IDA	spindle midzone	cellular_component
GO:0051489	IDA	regulation of filopodium assembly	biological_process
GO:0051988	IMP	regulation of attachment of spindle microtubules to kinetochore	biological_process
GO:0071777	IMP	positive regulation of cell cycle cytokinesis	biological_process
GO:0072686	IDA	mitotic spindle	cellular_component
GO:0003677	IDA	DNA binding	molecular_function
GO:0010628	IMP	positive regulation of gene expression	biological_process
GO:0010839	IMP	negative regulation of keratinocyte proliferation	biological_process
GO:0010980	IDA	positive regulation of vitamin D 24-hydroxylase activity	biological_process
GO:0045618	IMP	positive regulation of keratinocyte differentiation	biological_process
GO:0045944	IMP	positive regulation of transcription from RNA polymerase II promoter	biological_process
GO:0046697	IEP	decidualization	biological_process
GO:0046965	IPI	retinoid X receptor binding	molecular_function
GO:0070561	IDA	vitamin D receptor signaling pathway	biological_process
GO:0005525	TAS	GTP binding	molecular_function
GO:0006184	IDA	GTP catabolic process	biological_process
GO:0006729	IDA	tetrahydrobiopterin biosynthetic process	biological_process
GO:0008217	IMP	regulation of blood pressure	biological_process
GO:0034612	IDA	response to tumor necrosis factor	biological_process
GO:0042559	IDA	pteridine-containing compound biosynthetic process	biological_process
GO:0050884	IMP	neuromuscular process controlling posture	biological_process
GO:0003950	IDA	NAD+ ADP-ribosyltransferase activity	molecular_function
GO:0005667	IDA	transcription factor complex	cellular_component
GO:0006471	IDA	protein ADP-ribosylation	biological_process
GO:0032869	IDA	cellular response to insulin stimulus	biological_process
GO:0047485	IPI	protein N-terminus binding	molecular_function
GO:0070212	IDA	protein poly-ADP-ribosylation	biological_process
GO:0006694	TAS	steroid biosynthetic process	biological_process
GO:0008202	TAS	steroid metabolic process	biological_process
GO:0005979	IMP	regulation of glycogen biosynthetic process	biological_process
GO:0006924	IMP	activation-induced cell death of T cells	biological_process
GO:0008633	TAS	activation of pro-apoptotic gene products	biological_process
GO:0009408	TAS	response to heat	biological_process
GO:0010748	IMP	negative regulation of plasma membrane long-chain fatty acid transport	biological_process
GO:0010907	IMP	positive regulation of glucose metabolic process	biological_process
GO:0015630	IDA	microtubule cytoskeleton	cellular_component
GO:0016310	IDA	phosphorylation	biological_process
GO:0030154	TAS	cell differentiation	biological_process
GO:0030235	IMP	nitric-oxide synthase regulator activity	molecular_function
GO:0031018	TAS	endocrine pancreas development	biological_process
GO:0031659	IDA	positive regulation of cyclin-dependent protein kinase activity involved in G1/S	biological_process
GO:0031999	IMP	negative regulation of fatty acid beta-oxidation	biological_process
GO:0034405	IMP	response to fluid shear stress	biological_process
GO:0043325	IDA	phosphatidylinositol-3,4-bisphosphate binding	molecular_function
GO:0043536	IDA	positive regulation of blood vessel endothelial cell migration	biological_process
GO:0045429	IMP	positive regulation of nitric oxide biosynthetic process	biological_process
GO:0045600	IMP	positive regulation of fat cell differentiation	biological_process
GO:0046889	IMP	positive regulation of lipid biosynthetic process	biological_process
GO:0048009	IMP	insulin-like growth factor receptor signaling pathway	biological_process
GO:0051000	IMP	positive regulation of nitric-oxide synthase activity	biological_process
GO:0060644	TAS	mammary gland epithelial cell differentiation	biological_process
GO:0070141	IDA	response to UV-A	biological_process
GO:0090004	IMP	positive regulation of establishment of protein localization in plasma membrane	biological_process
GO:2001047	TAS	regulation of G1/S transition checkpoint	biological_process
GO:0004602	TAS	glutathione peroxidase activity	molecular_function
GO:0006559	TAS	L-phenylalanine catabolic process	biological_process
GO:0016034	IDA	maleylacetoacetate isomerase activity	molecular_function
GO:0001570	TAS	vasculogenesis	biological_process
GO:0001938	IDA	positive regulation of endothelial cell proliferation	biological_process
GO:0001968	IDA	fibronectin binding	molecular_function
GO:0002042	IDA	cell migration involved in sprouting angiogenesis	biological_process
GO:0002575	IDA	basophil chemotaxis	biological_process
GO:0002687	TAS	positive regulation of leukocyte migration	biological_process
GO:0005161	IPI	platelet-derived growth factor receptor binding	molecular_function
GO:0005172	IPI	vascular endothelial growth factor receptor binding	molecular_function
GO:0005578	IDA	proteinaceous extracellular matrix	cellular_component
GO:0010595	IDA	positive regulation of endothelial cell migration	biological_process
GO:0010740	IDA	positive regulation of intracellular protein kinase cascade	biological_process
GO:0030141	IDA	secretory granule	cellular_component
GO:0030224	IDA	monocyte differentiation	biological_process
GO:0030225	IDA	macrophage differentiation	biological_process
GO:0030335	IDA	positive regulation of cell migration	biological_process
GO:0030949	IDA	positive regulation of vascular endothelial growth factor receptor signaling pathway	biological_process
GO:0031954	IDA	positive regulation of protein autophosphorylation	biological_process
GO:0032793	IDA	positive regulation of CREB transcription factor activity	biological_process
GO:0035767	IDA	endothelial cell chemotaxis	biological_process
GO:0035924	IDA	cellular response to vascular endothelial growth factor stimulus	biological_process
GO:0042056	IDA	chemoattractant activity	molecular_function
GO:0043183	IPI	vascular endothelial growth factor receptor 1 binding	molecular_function
GO:0043184	IPI	vascular endothelial growth factor receptor 2 binding	molecular_function
GO:0043498	IDA	cell surface binding	molecular_function
GO:0045766	IDA	positive regulation of angiogenesis	biological_process
GO:0045785	IDA	positive regulation of cell adhesion	biological_process
GO:0048008	IDA	platelet-derived growth factor receptor signaling pathway	biological_process
GO:0048010	IDA	vascular endothelial growth factor receptor signaling pathway	biological_process
GO:0050840	IC	extracellular matrix binding	molecular_function
GO:0050918	IDA	positive chemotaxis	biological_process
GO:0050927	IDA	positive regulation of positive chemotaxis	biological_process
GO:0051272	IDA	positive regulation of cellular component movement	biological_process
GO:0060754	IDA	positive regulation of mast cell chemotaxis	biological_process
GO:0071456	IDA	cellular response to hypoxia	biological_process
GO:0090037	IDA	positive regulation of protein kinase C signaling cascade	biological_process
GO:0090050	IDA	positive regulation of cell migration involved in sprouting angiogenesis	biological_process
GO:0001523	IDA	retinoid metabolic process	biological_process
GO:0004022	IDA	alcohol dehydrogenase (NAD) activity	molecular_function
GO:0004024	IDA	alcohol dehydrogenase activity, zinc-dependent	molecular_function
GO:0004745	IDA	retinol dehydrogenase activity	molecular_function
GO:0005503	IDA	all-trans retinal binding	molecular_function
GO:0006066	IDA	alcohol metabolic process	biological_process
GO:0006069	IDA	ethanol oxidation	biological_process
GO:0006081	IDA	cellular aldehyde metabolic process	biological_process
GO:0016620	IDA	oxidoreductase activity, acting on the aldehyde or oxo group of donors, NAD or NADP as acceptor	molecular_function
GO:0019115	IDA	benzaldehyde dehydrogenase activity	molecular_function
GO:0019841	IDA	retinol binding	molecular_function
GO:0042572	IDA	retinol metabolic process	biological_process
GO:0051287	IDA	NAD binding	molecular_function
GO:0004601	TAS	peroxidase activity	molecular_function
GO:0005788	TAS	endoplasmic reticulum lumen	cellular_component
GO:0006692	TAS	prostanoid metabolic process	biological_process
GO:0006693	TAS	prostaglandin metabolic process	biological_process
GO:0019371	IDA	cyclooxygenase pathway	biological_process
GO:0001530	IDA	lipopolysaccharide binding	molecular_function
GO:0001847	TAS	opsonin receptor activity	molecular_function
GO:0016019	TAS	peptidoglycan receptor activity	molecular_function
GO:0032760	IDA	positive regulation of tumor necrosis factor production	biological_process
GO:0070891	IDA	lipoteichoic acid binding	molecular_function
GO:0071223	IDA	cellular response to lipoteichoic acid	biological_process
GO:0000118	IDA	histone deacetylase complex	cellular_component
GO:0005874	IDA	microtubule	cellular_component
GO:0005875	IDA	microtubule associated complex	cellular_component
GO:0006476	IMP	protein deacetylation	biological_process
GO:0006515	IMP	misfolded or incompletely synthesized protein catabolic process	biological_process
GO:0006886	IMP	intracellular protein transport	biological_process
GO:0009967	IMP	positive regulation of signal transduction	biological_process
GO:0010033	IMP	response to organic substance	biological_process
GO:0010469	IMP	regulation of receptor activity	biological_process
GO:0010634	IMP	positive regulation of epithelial cell migration	biological_process
GO:0010727	IC	negative regulation of hydrogen peroxide metabolic process	biological_process
GO:0010870	IMP	positive regulation of receptor biosynthetic process	biological_process
GO:0016236	IMP	macroautophagy	biological_process
GO:0016575	IDA	histone deacetylation	biological_process
GO:0031252	IDA	cell leading edge	cellular_component
GO:0031593	IDA	polyubiquitin binding	molecular_function
GO:0032418	IMP	lysosome localization	biological_process
GO:0034983	IMP	peptidyl-lysine deacetylation	biological_process
GO:0035967	IMP	cellular response to topologically incorrect protein	biological_process
GO:0042826	IPI	histone deacetylase binding	molecular_function
GO:0043014	IDA	alpha-tubulin binding	molecular_function
GO:0043065	IMP	positive regulation of apoptotic process	biological_process
GO:0043242	IMP	negative regulation of protein complex disassembly	biological_process
GO:0045861	IMP	negative regulation of proteolysis	biological_process
GO:0051354	IC	negative regulation of oxidoreductase activity	biological_process
GO:0051788	IMP	response to misfolded protein	biological_process
GO:0051879	IDA	Hsp90 protein binding	molecular_function
GO:0060632	IC	regulation of microtubule-based movement	biological_process
GO:0060765	TAS	regulation of androgen receptor signaling pathway	biological_process
GO:0070301	IMP	cellular response to hydrogen peroxide	biological_process
GO:0070840	IDA	dynein complex binding	molecular_function
GO:0070845	IMP	polyubiquitinated misfolded protein transport	biological_process
GO:0070848	IMP	response to growth factor stimulus	biological_process
GO:0090035	IMP	positive regulation of chaperone-mediated protein complex assembly	biological_process
GO:0006497	IDA	protein lipidation	biological_process
GO:0004889	TAS	acetylcholine-activated cation-selective channel activity	molecular_function
GO:0060084	IMP	synaptic transmission involved in micturition	biological_process
GO:0005892	IC	acetylcholine-gated channel complex	cellular_component
GO:0002407	TAS	dendritic cell chemotaxis	biological_process
GO:0004950	TAS	chemokine receptor activity	molecular_function
GO:0006935	TAS	chemotaxis	biological_process
GO:0007194	TAS	negative regulation of adenylate cyclase activity	biological_process
GO:0007204	TAS	elevation of cytosolic calcium ion concentration	biological_process
GO:0009611	TAS	response to wounding	biological_process
GO:0031727	IDA	CCR2 chemokine receptor binding	molecular_function
GO:0006816	IDA	calcium ion transport	biological_process
GO:0014808	IDA	release of sequestered calcium ion into cytosol by sarcoplasmic reticulum	biological_process
GO:0015026	TAS	coreceptor activity	molecular_function
GO:0016493	IDA	C-C chemokine receptor activity	molecular_function
GO:0019059	TAS	initiation of viral infection	biological_process
GO:0019722	IDA	calcium-mediated signaling	biological_process
GO:0019957	IPI	C-C chemokine binding	molecular_function
GO:0023052	IEP	signaling	biological_process
GO:0030260	TAS	entry into host cell	biological_process
GO:0070723	IMP	response to cholesterol	biological_process
GO:0071222	IEP	cellular response to lipopolysaccharide	biological_process
GO:0071791	IPI	chemokine (C-C motif) ligand 5 binding	molecular_function
GO:0006069	TAS	ethanol oxidation	biological_process
GO:0005138	IPI	interleukin-6 receptor binding	molecular_function
GO:0042517	IDA	positive regulation of tyrosine phosphorylation of Stat3 protein	biological_process
GO:0043524	IDA	negative regulation of neuron apoptosis	biological_process
GO:0070120	IDA	ciliary neurotrophic factor-mediated signaling pathway	biological_process
GO:0003960	IDA	NADPH:quinone reductase activity	molecular_function
GO:0070402	IDA	NADPH binding	molecular_function
GO:0000086	TAS	G2/M transition of mitotic cell cycle	biological_process
GO:0000776	IDA	kinetochore	cellular_component
GO:0000922	IDA	spindle pole	cellular_component
GO:0006635	IDA	fatty acid beta-oxidation	biological_process
GO:0008670	IDA	2,4-dienoyl-CoA reductase (NADPH) activity	molecular_function
GO:0016651	TAS	oxidoreductase activity, acting on NADH or NADPH	molecular_function
GO:0051289	IDA	protein homotetramerization	biological_process
GO:0001588	IMP	dopamine receptor activity, coupled via Gs	molecular_function
GO:0007187	IDA	G-protein signaling, coupled to cyclic nucleotide second messenger	biological_process
GO:0035240	IMP	dopamine binding	molecular_function
GO:0060158	IDA	activation of phospholipase C activity by dopamine receptor signaling pathway	biological_process
GO:0003714	IDA	transcription corepressor activity	molecular_function
GO:0016363	IDA	nuclear matrix	cellular_component
GO:0051402	IDA	neuron apoptosis	biological_process
GO:0001501	TAS	skeletal system development	biological_process
GO:0004714	IDA	transmembrane receptor protein tyrosine kinase activity	molecular_function
GO:0018108	IDA	peptidyl-tyrosine phosphorylation	biological_process
GO:0042731	IPI	PH domain binding	molecular_function
GO:0097161	IDA	DH domain binding	molecular_function
GO:2001108	IDA	positive regulation of Rho guanyl-nucleotide exchange factor activity	biological_process
GO:0004301	IDA	epoxide hydrolase activity	molecular_function
GO:0005925	IDA	focal adhesion	cellular_component
GO:0005178	TAS	integrin binding	molecular_function
GO:0051712	IDA	positive regulation of killing of cells of other organism	biological_process
GO:0051770	IDA	positive regulation of nitric-oxide synthase biosynthetic process	biological_process
GO:0000023	IC	maltose metabolic process	biological_process
GO:0002086	IMP	diaphragm contraction	biological_process
GO:0004558	IDA	alpha-glucosidase activity	molecular_function
GO:0005980	IDA	glycogen catabolic process	biological_process
GO:0005985	IC	sucrose metabolic process	biological_process
GO:0006006	IC	glucose metabolic process	biological_process
GO:0007040	IMP	lysosome organization	biological_process
GO:0043181	IMP	vacuolar sequestering	biological_process
GO:0043587	IMP	tongue morphogenesis	biological_process
GO:0055010	IMP	ventricular cardiac muscle tissue morphogenesis	biological_process
GO:0060048	IMP	cardiac muscle contraction	biological_process
GO:0004872	IDA	receptor activity	molecular_function
GO:0005261	IDA	cation channel activity	molecular_function
GO:0005272	TAS	sodium channel activity	molecular_function
GO:0035725	TAS	sodium ion transmembrane transport	biological_process
GO:0035874	IDA	cellular response to copper ion starvation	biological_process
GO:0046677	IDA	response to antibiotic	biological_process
GO:0052597	IDA	diamine oxidase activity	molecular_function
GO:0071420	IDA	cellular response to histamine	biological_process
GO:0071504	TAS	cellular response to heparin	biological_process
GO:0097185	IDA	cellular response to azide	biological_process
GO:0001158	IGI	enhancer sequence-specific DNA binding	molecular_function
GO:0035854	IDA	eosinophil fate commitment	biological_process
GO:0045746	IDA	negative regulation of Notch signaling pathway	biological_process
GO:0070345	IMP	negative regulation of fat cell proliferation	biological_process
GO:0070742	IPI	C2H2 zinc finger domain binding	molecular_function
GO:0016167	TAS	glial cell-derived neurotrophic factor receptor activity	molecular_function
GO:0035860	TAS	glial cell-derived neurotrophic factor receptor signaling pathway	biological_process
GO:0004352	IDA	glutamate dehydrogenase (NAD+) activity	molecular_function
GO:0004353	IDA	glutamate dehydrogenase [NAD(P)+] activity	molecular_function
GO:0006536	IDA	glutamate metabolic process	biological_process
GO:0006537	IDA	glutamate biosynthetic process	biological_process
GO:0006538	IDA	glutamate catabolic process	biological_process
GO:0043531	IDA	ADP binding	molecular_function
GO:0070728	IDA	leucine binding	molecular_function
GO:0005085	TAS	guanyl-nucleotide exchange factor activity	molecular_function
GO:0007193	TAS	inhibition of adenylate cyclase activity by G-protein signaling pathway	biological_process
GO:0051301	IDA	cell division	biological_process
GO:0000123	IDA	histone acetyltransferase complex	cellular_component
GO:0043981	IDA	histone H4-K5 acetylation	biological_process
GO:0043982	IDA	histone H4-K8 acetylation	biological_process
GO:0043984	IDA	histone H4-K16 acetylation	biological_process
GO:0071339	IDA	MLL1 complex	cellular_component
GO:0006812	IDA	cation transport	biological_process
GO:0016595	IDA	glutamate binding	molecular_function
GO:0030425	IDA	dendrite	cellular_component
GO:0042391	IDA	regulation of membrane potential	biological_process
GO:0070588	IDA	calcium ion transmembrane transport	biological_process
GO:0005916	IDA	fascia adherens	cellular_component
GO:0006749	TAS	glutathione metabolic process	biological_process
GO:0000132	IMP	establishment of mitotic spindle orientation	biological_process
GO:0005776	IDA	autophagic vacuole	cellular_component
GO:0006890	IMP	retrograde vesicle-mediated transport, Golgi to ER	biological_process
GO:0007030	IMP	Golgi organization	biological_process
GO:0030659	IDA	cytoplasmic vesicle membrane	cellular_component
GO:0034047	IMP	regulation of protein phosphatase type 2A activity	biological_process
GO:0034452	IPI	dynactin binding	molecular_function
GO:0045505	IDA	dynein intermediate chain binding	molecular_function
GO:0047496	IMP	vesicle transport along microtubule	biological_process
GO:0048487	IDA	beta-tubulin binding	molecular_function
GO:0032395	TAS	MHC class II receptor activity	molecular_function
GO:0032673	IDA	regulation of interleukin-4 production	biological_process
GO:0042605	IDA	peptide antigen binding	molecular_function
GO:0051262	IDA	protein tetramerization	biological_process
GO:2001179	IDA	regulation of interleukin-10 secretion	biological_process
GO:0006974	IDA	response to DNA damage stimulus	biological_process
GO:0030027	IDA	lamellipodium	cellular_component
GO:0042393	IPI	histone binding	molecular_function
GO:0045202	IDA	synapse	cellular_component
GO:0070064	IPI	proline-rich region binding	molecular_function
GO:0006952	TAS	defense response	biological_process
GO:0030492	IDA	hemoglobin binding	molecular_function
GO:0031838	IDA	haptoglobin-hemoglobin complex	cellular_component
GO:0042542	IDA	response to hydrogen peroxide	biological_process
GO:0051354	IDA	negative regulation of oxidoreductase activity	biological_process
GO:2000296	IDA	negative regulation of hydrogen peroxide catabolic process	biological_process
GO:0006402	IDA	mRNA catabolic process	biological_process
GO:0006986	IDA	response to unfolded protein	biological_process
GO:0042026	IDA	protein refolding	biological_process
GO:0044183	IDA	protein binding involved in protein folding	molecular_function
GO:0090084	IDA	negative regulation of inclusion body assembly	biological_process
GO:0005509	TAS	calcium ion binding	molecular_function
GO:0005793	IDA	endoplasmic reticulum-Golgi intermediate compartment	cellular_component
GO:0030176	IDA	integral to endoplasmic reticulum membrane	cellular_component
GO:0030433	TAS	ER-associated protein catabolic process	biological_process
GO:0034663	IDA	endoplasmic reticulum chaperone complex	cellular_component
GO:0042149	IDA	cellular response to glucose starvation	biological_process
GO:0051087	TAS	chaperone binding	molecular_function
GO:0051787	IDA	misfolded protein binding	molecular_function
GO:0060904	TAS	regulation of protein folding in endoplasmic reticulum	biological_process
GO:0006182	IDA	cGMP biosynthetic process	biological_process
GO:0051209	IMP	release of sequestered calcium ion into cytosol	biological_process
GO:0032700	IDA	negative regulation of interleukin-17 production	biological_process
GO:0032735	IDA	positive regulation of interleukin-12 production	biological_process
GO:0032747	IDA	positive regulation of interleukin-23 production	biological_process
GO:0033141	IDA	positive regulation of peptidyl-serine phosphorylation of STAT protein	biological_process
GO:0034393	IDA	positive regulation of smooth muscle cell apoptosis	biological_process
GO:0042511	IDA	positive regulation of tyrosine phosphorylation of Stat1 protein	biological_process
GO:0048662	IDA	negative regulation of smooth muscle cell proliferation	biological_process
GO:0060334	TAS	regulation of interferon-gamma-mediated signaling pathway	biological_process
GO:0060550	IDA	positive regulation of fructose 1,6-bisphosphate 1-phosphatase activity	biological_process
GO:0060552	IDA	positive regulation of fructose 1,6-bisphosphate metabolic process	biological_process
GO:2000309	IDA	positive regulation of tumor necrosis factor (ligand) superfamily member 11 production	biological_process
GO:0006349	TAS	regulation of gene expression by genetic imprinting	biological_process
GO:0042104	IDA	positive regulation of activated T cell proliferation	biological_process
GO:0045840	IDA	positive regulation of mitosis	biological_process
GO:0051897	IDA	positive regulation of protein kinase B signaling cascade	biological_process
GO:0002903	IDA	negative regulation of B cell apoptosis	biological_process
GO:0005134	IDA	interleukin-2 receptor binding	molecular_function
GO:0019209	TAS	kinase activator activity	molecular_function
GO:0030101	TAS	natural killer cell activation	biological_process
GO:0030217	TAS	T cell differentiation	biological_process
GO:0030307	TAS	positive regulation of cell growth	biological_process
GO:0030890	IDA	positive regulation of B cell proliferation	biological_process
GO:0032740	IDA	positive regulation of interleukin-17 production	biological_process
GO:0034105	IC	positive regulation of tissue remodeling	biological_process
GO:0042327	TAS	positive regulation of phosphorylation	biological_process
GO:0042523	IDA	positive regulation of tyrosine phosphorylation of Stat5 protein	biological_process
GO:0050729	IC	positive regulation of inflammatory response	biological_process
GO:0005136	TAS	interleukin-4 receptor binding	molecular_function
GO:0030183	TAS	B cell differentiation	biological_process
GO:0032736	IDA	positive regulation of interleukin-13 production	biological_process
GO:0035745	IDA	T-helper 2 cell cytokine production	biological_process
GO:0045189	TAS	connective tissue growth factor biosynthetic process	biological_process
GO:0045191	TAS	regulation of isotype switching	biological_process
GO:0045582	IDA	positive regulation of T cell differentiation	biological_process
GO:0097028	IDA	dendritic cell differentiation	biological_process
GO:0032819	IDA	positive regulation of natural killer cell proliferation	biological_process
GO:0042033	TAS	chemokine biosynthetic process	biological_process
GO:0042088	IDA	T-helper 1 type immune response	biological_process
GO:0042094	TAS	interleukin-2 biosynthetic process	biological_process
GO:0042095	TAS	interferon-gamma biosynthetic process	biological_process
GO:0042231	TAS	interleukin-13 biosynthetic process	biological_process
GO:0042253	TAS	granulocyte macrophage colony-stimulating factor biosynthetic process	biological_process
GO:0051142	IDA	positive regulation of NK T cell proliferation	biological_process
GO:0002674	IDA	negative regulation of acute inflammatory response	biological_process
GO:0005158	IDA	insulin receptor binding	molecular_function
GO:0005796	TAS	Golgi lumen	cellular_component
GO:0006521	IMP	regulation of cellular amino acid metabolic process	biological_process
GO:0014068	IDA	positive regulation of phosphatidylinositol 3-kinase cascade	biological_process
GO:0015758	IDA	glucose transport	biological_process
GO:0022898	IDA	regulation of transmembrane transporter activity	biological_process
GO:0031904	TAS	endosome lumen	cellular_component
GO:0032270	IMP	positive regulation of cellular protein metabolic process	biological_process
GO:0042060	IDA	wound healing	biological_process
GO:0042177	IDA	negative regulation of protein catabolic process	biological_process
GO:0045725	IDA	positive regulation of glycogen biosynthetic process	biological_process
GO:0045740	IDA	positive regulation of DNA replication	biological_process
GO:0045818	IMP	negative regulation of glycogen catabolic process	biological_process
GO:0045821	IDA	positive regulation of glycolysis	biological_process
GO:0045922	IMP	negative regulation of fatty acid metabolic process	biological_process
GO:0046326	IDA	positive regulation of glucose import	biological_process
GO:0046628	IDA	positive regulation of insulin receptor signaling pathway	biological_process
GO:0046631	IDA	alpha-beta T cell activation	biological_process
GO:0050708	IDA	regulation of protein secretion	biological_process
GO:0055089	IMP	fatty acid homeostasis	biological_process
GO:0060266	IDA	negative regulation of respiratory burst involved in inflammatory response	biological_process
GO:0060267	IDA	positive regulation of respiratory burst	biological_process
GO:2000252	IDA	negative regulation of feeding behavior	biological_process
GO:0003723	TAS	RNA binding	molecular_function
GO:0030350	TAS	iron-responsive element binding	molecular_function
GO:0030593	IDA	neutrophil chemotaxis	biological_process
GO:0050730	IDA	regulation of peptidyl-tyrosine phosphorylation	biological_process
GO:0008016	IC	regulation of heart contraction	biological_process
GO:0008076	IC	voltage-gated potassium channel complex	cellular_component
GO:0015459	IDA	potassium channel regulator activity	molecular_function
GO:0051899	IDA	membrane depolarization	biological_process
GO:0071435	IDA	potassium ion export	biological_process
GO:0005251	TAS	delayed rectifier potassium channel activity	molecular_function
GO:0008016	TAS	regulation of heart contraction	biological_process
GO:0008076	TAS	voltage-gated potassium channel complex	cellular_component
GO:0060306	IMP	regulation of membrane repolarization	biological_process
GO:0003774	TAS	motor activity	molecular_function
GO:0007018	TAS	microtubule-based movement	biological_process
GO:0001938	IC	positive regulation of endothelial cell proliferation	biological_process
GO:0010575	IDA	positive regulation vascular endothelial growth factor production	biological_process
GO:0017162	IPI	aryl hydrocarbon receptor binding	molecular_function
GO:0042789	IC	mRNA transcription from RNA polymerase II promoter	biological_process
GO:0043619	IDA	regulation of transcription from RNA polymerase II promoter in response to oxidative stress	biological_process
GO:0045648	IC	positive regulation of erythrocyte differentiation	biological_process
GO:0045821	IC	positive regulation of glycolysis	biological_process
GO:0046886	IDA	positive regulation of hormone biosynthetic process	biological_process
GO:0004977	TAS	melanocortin receptor activity	molecular_function
GO:0004980	IPI	melanocyte-stimulating hormone receptor activity	molecular_function
GO:0008528	TAS	G-protein coupled peptide receptor activity	molecular_function
GO:0009650	TAS	UV protection	biological_process
GO:0032720	IMP	negative regulation of tumor necrosis factor production	biological_process
GO:0070914	IDA	UV-damage excision repair	biological_process
GO:0004222	IDA	metalloendopeptidase activity	molecular_function
GO:0004477	TAS	methenyltetrahydrofolate cyclohydrolase activity	molecular_function
GO:0004486	TAS	methylenetetrahydrofolate dehydrogenase [NAD(P)+] activity	molecular_function
GO:0046655	TAS	folic acid metabolic process	biological_process
GO:0000077	IDA	DNA damage checkpoint	biological_process
GO:0000723	IMP	telomere maintenance	biological_process
GO:0000724	TAS	double-strand break repair via homologous recombination	biological_process
GO:0000784	IDA	nuclear chromosome, telomeric region	cellular_component
GO:0006302	IDA	double-strand break repair	biological_process
GO:0007050	TAS	cell cycle arrest	biological_process
GO:0007095	IDA	mitotic cell cycle G2/M transition DNA damage checkpoint	biological_process
GO:0030174	TAS	regulation of DNA-dependent DNA replication initiation	biological_process
GO:0030330	TAS	DNA damage response, signal transduction by p53 class mediator	biological_process
GO:0030870	IDA	Mre11 complex	cellular_component
GO:0031575	IDA	mitotic cell cycle G1/S transition checkpoint	biological_process
GO:0032508	IMP	DNA duplex unwinding	biological_process
GO:0042405	IDA	nuclear inclusion body	cellular_component
GO:0005883	TAS	neurofilament	cellular_component
GO:0005200	IDA	structural constituent of cytoskeleton	molecular_function
GO:0005883	IDA	neurofilament	cellular_component
GO:0008089	IMP	anterograde axon cargo transport	biological_process
GO:0008090	IMP	retrograde axon cargo transport	biological_process
GO:0019896	IMP	axon transport of mitochondrion	biological_process
GO:0033693	IDA	neurofilament bundle assembly	biological_process
GO:0001071	IDA	nucleic acid binding transcription factor activity	molecular_function
GO:0010744	IC	positive regulation of macrophage derived foam cell differentiation	biological_process
GO:0010884	IC	positive regulation of lipid storage	biological_process
GO:0010956	IDA	negative regulation of calcidiol 1-monooxygenase activity	biological_process
GO:0010957	IC	negative regulation of vitamin D biosynthetic process	biological_process
GO:0032269	IC	negative regulation of cellular protein metabolic process	biological_process
GO:0032375	IC	negative regulation of cholesterol transport	biological_process
GO:0033256	TAS	I-kappaB/NF-kappaB complex	cellular_component
GO:0090263	IMP	positive regulation of canonical Wnt receptor signaling pathway	biological_process
GO:0004519	TAS	endonuclease activity	molecular_function
GO:0006285	TAS	base-excision repair, AP site formation	biological_process
GO:0009314	IDA	response to radiation	biological_process
GO:0033158	IDA	regulation of protein import into nucleus, translocation	biological_process
GO:0045007	TAS	depurination	biological_process
GO:0001965	IDA	G-protein alpha-subunit binding	molecular_function
GO:0033554	IMP	cellular response to stress	biological_process
GO:0043950	IDA	positive regulation of cAMP-mediated signaling	biological_process
GO:0043951	IDA	negative regulation of cAMP-mediated signaling	biological_process
GO:0045019	IDA	negative regulation of nitric oxide biosynthetic process	biological_process
GO:0048149	IMP	behavioral response to ethanol	biological_process
GO:0050795	IMP	regulation of behavior	biological_process
GO:0051481	IDA	reduction of cytosolic calcium ion concentration	biological_process
GO:0061358	IMP	negative regulation of Wnt protein secretion	biological_process
GO:0008190	TAS	eukaryotic initiation factor 4E binding	molecular_function
GO:0008589	TAS	regulation of smoothened signaling pathway	biological_process
GO:0030900	TAS	forebrain development	biological_process
GO:0030901	TAS	midbrain development	biological_process
GO:0040036	TAS	regulation of fibroblast growth factor receptor signaling pathway	biological_process
GO:0001664	IPI	G-protein coupled receptor binding	molecular_function
GO:0006091	IMP	generation of precursor metabolites and energy	biological_process
GO:0016486	TAS	peptide hormone processing	biological_process
GO:0031781	IPI	type 3 melanocortin receptor binding	molecular_function
GO:0031782	IPI	type 4 melanocortin receptor binding	molecular_function
GO:0032098	IMP	regulation of appetite	biological_process
GO:0033059	IMP	cellular pigmentation	biological_process
GO:0070996	IDA	type 1 melanocortin receptor binding	molecular_function
GO:0004955	TAS	prostaglandin receptor activity	molecular_function
GO:0007584	TAS	response to nutrient	biological_process
GO:0010745	IC	negative regulation of macrophage derived foam cell differentiation	biological_process
GO:0010871	IDA	negative regulation of receptor biosynthetic process	biological_process
GO:0010887	IDA	negative regulation of cholesterol storage	biological_process
GO:0010891	IDA	negative regulation of sequestering of triglyceride	biological_process
GO:0030522	IDA	intracellular receptor mediated signaling pathway	biological_process
GO:0033613	IDA	activating transcription factor binding	molecular_function
GO:0042953	IDA	lipoprotein transport	biological_process
GO:0045713	IDA	low-density lipoprotein particle receptor biosynthetic process	biological_process
GO:0046965	IDA	retinoid X receptor binding	molecular_function
GO:0048469	IDA	cell maturation	biological_process
GO:0055088	TAS	lipid homeostasis	biological_process
GO:0055098	IDA	response to low-density lipoprotein particle stimulus	biological_process
GO:0060336	IMP	negative regulation of interferon-gamma-mediated signaling pathway	biological_process
GO:0060694	IC	regulation of cholesterol transporter activity	biological_process
GO:0007346	IMP	regulation of mitotic cell cycle	biological_process
GO:0043565	IDA	sequence-specific DNA binding	molecular_function
GO:0003697	IDA	single-stranded DNA binding	molecular_function
GO:0006264	IMP	mitochondrial DNA replication	biological_process
GO:0006390	IMP	transcription from mitochondrial promoter	biological_process
GO:0034214	IDA	protein hexamerization	biological_process
GO:0043139	IDA	5'-3' DNA helicase activity	molecular_function
GO:0002480	TAS	antigen processing and presentation of exogenous peptide antigen via MHC class I, TAP-independent	biological_process
GO:0012507	TAS	ER to Golgi transport vesicle membrane	cellular_component
GO:0030670	TAS	phagocytic vesicle membrane	cellular_component
GO:0031901	TAS	early endosome membrane	cellular_component
GO:0031905	TAS	early endosome lumen	cellular_component
GO:0005741	IDA	mitochondrial outer membrane	cellular_component
GO:0008629	IMP	induction of apoptosis by intracellular signals	biological_process
GO:0008633	IMP	activation of pro-apoptotic gene products	biological_process
GO:0046902	IMP	regulation of mitochondrial membrane permeability	biological_process
GO:0046931	IDA	pore complex assembly	biological_process
GO:0050679	IMP	positive regulation of epithelial cell proliferation	biological_process
GO:0001725	IDA	stress fiber	cellular_component
GO:0005865	IDA	striated muscle thin filament	cellular_component
GO:0005884	IDA	actin filament	cellular_component
GO:0015629	IMP	actin cytoskeleton	cellular_component
GO:0017022	TAS	myosin binding	molecular_function
GO:0030017	IDA	sarcomere	cellular_component
GO:0030049	TAS	muscle filament sliding	biological_process
GO:0030240	IMP	skeletal muscle thin filament assembly	biological_process
GO:0043531	TAS	ADP binding	molecular_function
GO:0001783	IMP	B cell apoptosis	biological_process
GO:0001836	IMP	release of cytochrome c from mitochondria	biological_process
GO:0005741	TAS	mitochondrial outer membrane	cellular_component
GO:0005757	IDA	mitochondrial permeability transition pore complex	cellular_component
GO:0005789	IDA	endoplasmic reticulum membrane	cellular_component
GO:0006922	IMP	cleavage of lamin	biological_process
GO:0006927	IMP	transformed cell apoptosis	biological_process
GO:0008053	IDA	mitochondrial fusion	biological_process
GO:0008634	IDA	negative regulation of survival gene product expression	biological_process
GO:0008637	IDA	apoptotic mitochondrial changes	biological_process
GO:0010248	IDA	establishment or maintenance of transmembrane electrochemical gradient	biological_process
GO:0015267	IDA	channel activity	molecular_function
GO:0032461	IDA	positive regulation of protein oligomerization	biological_process
GO:0032976	IDA	release of matrix enzymes from mitochondria	biological_process
GO:0043496	IDA	regulation of protein homodimerization activity	biological_process
GO:0043497	IPI	regulation of protein heterodimerization activity	biological_process
GO:0043525	IDA	positive regulation of neuron apoptosis	biological_process
GO:0043653	IDA	mitochondrial fragmentation involved in apoptosis	biological_process
GO:0046674	IMP	induction of retinal programmed cell death	biological_process
GO:0046930	IDA	pore complex	cellular_component
GO:0051259	IDA	protein oligomerization	biological_process
GO:0051434	IDA	BH3 domain binding	molecular_function
GO:0051881	IDA	regulation of mitochondrial membrane potential	biological_process
GO:0097136	IDA	Bcl-2 family protein complex	cellular_component
GO:0050783	TAS	cocaine metabolic process	biological_process
GO:0007158	IMP	neuron cell-cell adhesion	biological_process
GO:0007497	TAS	posterior midgut development	biological_process
GO:0010008	IDA	endosome membrane	cellular_component
GO:0010976	IMP	positive regulation of neuron projection development	biological_process
GO:0033619	IDA	membrane protein proteolysis	biological_process
GO:0033630	IDA	positive regulation of cell adhesion mediated by integrin	biological_process
GO:0071300	IMP	cellular response to retinoic acid	biological_process
GO:2001241	TAS	positive regulation of extrinsic apoptotic signaling pathway in absence of ligand	biological_process
GO:0008266	IDA	poly(U) RNA binding	molecular_function
GO:0034046	IDA	poly(G) RNA binding	molecular_function
GO:0043621	IDA	protein self-association	molecular_function
GO:0051168	IDA	nuclear export	biological_process
GO:0002676	TAS	regulation of chronic inflammatory response	biological_process
GO:0006816	IPI	calcium ion transport	biological_process
GO:0006887	IDA	exocytosis	biological_process
GO:0008009	IDA	chemokine activity	molecular_function
GO:0009615	TAS	response to virus	biological_process
GO:0010535	TAS	positive regulation of activation of JAK2 kinase activity	biological_process
GO:0010759	IDA	positive regulation of macrophage chemotaxis	biological_process
GO:0010820	IDA	positive regulation of T cell chemotaxis	biological_process
GO:0014911	IDA	positive regulation of smooth muscle cell migration	biological_process
GO:0016004	IDA	phospholipase activator activity	molecular_function
GO:0030298	IDA	receptor signaling protein tyrosine kinase activator activity	molecular_function
GO:0031328	IDA	positive regulation of cellular biosynthetic process	biological_process
GO:0031584	IDA	activation of phospholipase D activity	biological_process
GO:0031726	IDA	CCR1 chemokine receptor binding	molecular_function
GO:0031729	TAS	CCR4 chemokine receptor binding	molecular_function
GO:0031730	IPI	CCR5 chemokine receptor binding	molecular_function
GO:0033634	IDA	positive regulation of cell-cell adhesion mediated by integrin	biological_process
GO:0034112	IDA	positive regulation of homotypic cell-cell adhesion	biological_process
GO:0042119	IDA	neutrophil activation	biological_process
GO:0042327	IDA	positive regulation of phosphorylation	biological_process
GO:0042379	IPI	chemokine receptor binding	molecular_function
GO:0042531	IDA	positive regulation of tyrosine phosphorylation of STAT protein	biological_process
GO:0043623	IDA	cellular protein complex assembly	biological_process
GO:0045070	TAS	positive regulation of viral genome replication	biological_process
GO:0045089	TAS	positive regulation of innate immune response	biological_process
GO:0046427	TAS	positive regulation of JAK-STAT cascade	biological_process
GO:0046817	IDA	chemokine receptor antagonist activity	molecular_function
GO:0048245	IDA	eosinophil chemotaxis	biological_process
GO:0048246	TAS	macrophage chemotaxis	biological_process
GO:0050863	IDA	regulation of T cell activation	biological_process
GO:0051928	IDA	positive regulation of calcium ion transport	biological_process
GO:0070098	TAS	chemokine-mediated signaling pathway	biological_process
GO:0070100	IDA	negative regulation of chemokine-mediated signaling pathway	biological_process
GO:0070233	IDA	negative regulation of T cell apoptosis	biological_process
GO:0070234	IDA	positive regulation of T cell apoptosis	biological_process
GO:0090026	IDA	positive regulation of monocyte chemotaxis	biological_process
GO:2000503	IDA	positive regulation of natural killer cell chemotaxis	biological_process
GO:0002367	IMP	cytokine production involved in immune response	biological_process
GO:0002830	IMP	positive regulation of type 2 immune response	biological_process
GO:0009595	TAS	detection of biotic stimulus	biological_process
GO:0009986	TAS	cell surface	cellular_component
GO:0016045	IDA	detection of bacterium	biological_process
GO:0031982	IDA	vesicle	cellular_component
GO:0032495	IDA	response to muramyl dipeptide	biological_process
GO:0032498	IDA	detection of muramyl dipeptide	biological_process
GO:0032500	IDA	muramyl dipeptide binding	molecular_function
GO:0032731	IMP	positive regulation of interleukin-1 beta production	biological_process
GO:0032740	IMP	positive regulation of interleukin-17 production	biological_process
GO:0032874	IDA	positive regulation of stress-activated MAPK cascade	biological_process
GO:0042742	IDA	defense response to bacterium	biological_process
GO:0042834	IDA	peptidoglycan binding	molecular_function
GO:0046330	IDA	positive regulation of JNK cascade	biological_process
GO:0050700	IPI	CARD domain binding	molecular_function
GO:0050718	IDA	positive regulation of interleukin-1 beta secretion	biological_process
GO:0050727	IC	regulation of inflammatory response	biological_process
GO:0051259	TAS	protein oligomerization	biological_process
GO:0070431	IDA	nucleotide-binding oligomerization domain containing 2 signaling pathway	biological_process
GO:0003712	IDA	transcription cofactor activity	molecular_function
GO:0000153	IPI	cytoplasmic ubiquitin ligase complex	cellular_component
GO:0019787	IDA	small conjugating protein ligase activity	molecular_function
GO:0002320	IMP	lymphoid progenitor cell differentiation	biological_process
GO:0005113	IDA	patched binding	molecular_function
GO:0007224	IEP	smoothened signaling pathway	biological_process
GO:0007418	TAS	ventral midline development	biological_process
GO:0009880	TAS	embryonic pattern specification	biological_process
GO:0043369	IDA	CD4-positive or CD8-positive, alpha-beta T cell lineage commitment	biological_process
GO:0051781	IDA	positive regulation of cell division	biological_process
GO:0060738	IDA	epithelial-mesenchymal signaling involved in prostate gland development	biological_process
GO:0061189	IDA	positive regulation of sclerotome development	biological_process
GO:0072001	IEP	renal system development	biological_process
GO:0015101	TAS	organic cation transmembrane transporter activity	molecular_function
GO:0015695	TAS	organic cation transport	biological_process
GO:0001654	IDA	eye development	biological_process
GO:0001837	IDA	epithelial to mesenchymal transition	biological_process
GO:0001942	IDA	hair follicle development	biological_process
GO:0003007	IDA	heart morphogenesis	biological_process
GO:0004702	IDA	receptor signaling protein serine/threonine kinase activity	molecular_function
GO:0005114	IDA	type II transforming growth factor beta receptor binding	molecular_function
GO:0005160	IDA	transforming growth factor beta receptor binding	molecular_function
GO:0005576	IDA	extracellular region	cellular_component
GO:0007179	IDA	transforming growth factor beta receptor signaling pathway	biological_process
GO:0007184	IDA	SMAD protein import into nucleus	biological_process
GO:0007435	IEP	salivary gland morphogenesis	biological_process
GO:0007507	IDA	heart development	biological_process
GO:0008347	IDA	glial cell migration	biological_process
GO:0009611	IEP	response to wounding	biological_process
GO:0009790	TAS	embryo development	biological_process
GO:0010002	IDA	cardioblast differentiation	biological_process
GO:0010634	IDA	positive regulation of epithelial cell migration	biological_process
GO:0010693	IDA	negative regulation of alkaline phosphatase activity	biological_process
GO:0010718	IDA	positive regulation of epithelial to mesenchymal transition	biological_process
GO:0010936	IDA	negative regulation of macrophage cytokine production	biological_process
GO:0016477	IDA	cell migration	biological_process
GO:0022601	IEP	menstrual cycle phase	biological_process
GO:0023014	IDA	signal transduction by phosphorylation	biological_process
GO:0030199	IDA	collagen fibril organization	biological_process
GO:0030307	IDA	positive regulation of cell growth	biological_process
GO:0031012	IDA	extracellular matrix	cellular_component
GO:0032570	IDA	response to progesterone stimulus	biological_process
GO:0032909	IMP	regulation of transforming growth factor beta2 production	biological_process
GO:0042637	IDA	catagen	biological_process
GO:0045216	IDA	cell-cell junction organization	biological_process
GO:0045726	IDA	positive regulation of integrin biosynthetic process	biological_process
GO:0045778	IEP	positive regulation of ossification	biological_process
GO:0045823	IDA	positive regulation of heart contraction	biological_process
GO:0048699	TAS	generation of neurons	biological_process
GO:0050680	IDA	negative regulation of epithelial cell proliferation	biological_process
GO:0050714	IDA	positive regulation of protein secretion	biological_process
GO:0050777	TAS	negative regulation of immune response	biological_process
GO:0051795	IDA	positive regulation of catagen	biological_process
GO:0051891	IDA	positive regulation of cardioblast differentiation	biological_process
GO:0060038	IDA	cardiac muscle cell proliferation	biological_process
GO:0060317	IDA	cardiac epithelial to mesenchymal transition	biological_process
[truncated: 122 more rows]

## Sheet: gene_benchmark_list
Gene Symbol
ATP5H
UQCR11
PARK7
LRRK2
COX6B2
NDUFA11
COX4I1
COX5B
COX6A1
COX6A2
COX6B1
COX6C
COX7A1
COX7B
COX7C
COX8A
CYC1
UQCRQ
HTRA2
GPR37
SLC25A4
SLC25A5
SLC25A6
UQCR10
APAF1
COX8C
NDUFS7
NDUFA1
NDUFA2
NDUFA3
NDUFA4
NDUFA5
NDUFA6
NDUFA7
NDUFA8
NDUFA9
NDUFA10
NDUFAB1
NDUFB1
NDUFB2
NDUFB3
NDUFB4
NDUFB5
NDUFB6
NDUFB7
NDUFB8
NDUFB9
NDUFB10
NDUFC1
NDUFC2
NDUFS1
NDUFS2
NDUFS3
NDUFV1
NDUFS4
NDUFS5
NDUFS6
NDUFS8
NDUFV2
NDUFV3
ATP5A1
ATP5B
PARK2
ATP5C1
NDUFA13
ATP5D
ATP5E
ATP5F1
ATP5G1
ATP5G2
ATP5G3
ATP5J
ATP5O
2015-09-05
CYCS
NDUFB11
PPID
NDUFA12
SDHA
SDHB
SDHC
SDHD
PINK1
SLC6A3
SLC18A1
SLC18A2
SNCA
TH
UBB
UBA1
UBA7
UBE2G1
UBE2G2
UBE2L3
UCHL1
UQCRB
UQCRC1
UQCRC2
UQCRFS1
UQCRH
VDAC1
VDAC2
VDAC3
SLC25A31
CASP3
CASP9
COX4I2
COX7A2L
UBE2L6
COX5A
SNCAIP
DDC
ATP13A2
FBXO7
NR4A2
PLA2G6
MAPT
APOE
GAK
BST1
GBA
DRD2
BDNF
CYP2D6
FMR1
COMT
IL1B
MAOB
PON1
HTR6
ICAM1
DRD3
LAMP3
NAT2
IL1A
CYP1A2
LINGO1
FGF20
PITX3
CYP1A1
GSTM1
IL4R
CAST
PRKCH
SCNN1B
SLC6A4
SEMA5A
ACMSD
AAK1
SYT11
HLA-DRB5
MCCC1
CCDC62
HIP1R
TFAM
ULK3
HFE
NRCAM
TNF
MAOA
ABCB1
ACE
GSTP1
HNMT
PRNP
CST3
DRD4
PPP3CA
UNC5C
GSTT1
GSK3B
CTSD
PSEN1
TF
NQO1
HLA-DRA
SOD2
DAPK1
FARP1
CHRNB2
SORCS1
DGKQ
DLG2
KANK1
NEGR1
STAP1
APOC1
IMPA2
IRS1
LDLR
LMNA
MITF
NTRK3
PCK1
KRT20
NGLY1
SLC2A9
SMARCA2
SORL1
TFCP2
SYN3
RUNX1
TNK1
MYH13
INPP4B
CH25H
MAGI1
DLGAP1
ULK2
CYP2E1
GPNMB
UNC13B
STX1B
SLCO3A1
GRIN2A
NOS1
NSF
POLG
SREBF1
WNT3
DOCK5
USP32
STBD1
SCARB2
ESR2
GSTO1
GSTO2
ESR1
HTR2A
IL6
ATXN3
SERPINA3
DBH
GRIN2B
IL10
ATXN2
TBP
FTL
GRK5
GRN
GSTM3
LMX1B
MTR
NEDD9
NQO2
CACNA1A
SPR
TH
HMOX1
IL8
SNCB
LRRK1
CNR1
ADORA2A
PLXNC1
PAK4
CHP
CHRNA4
ADRA1A
ADRA2A
CYP1B1
DCC
DRD5
TOR1A
EFNA5
ELAVL4
A2M
EPHB1
EPHB2
RRAS2
MRAS
NTNG1
TARDBP
FTH1
FYN
IDE
IL1RN
ASCL1
MSX1
NUDT1
MTRR
NOS3
PLXNA2
PAK7
RAC2
CCL2
SLIT3
CALCA
PDXK
CCK
CCKAR
CCKBR
CDC42
VDR
GCH1
PARP1
CYP19A1
AKT1
SLC41A1
GSTZ1
VEGFA
RAB7L1
ADH4
MMP3
NFE2L2
PTGS2
CD14
HDAC6
RNF41
ATG7
GNA13
CHAT
CHRNA3
CHRNA5
CHRNB4
CCR2
CCR5
ADH1A
ADH1C
CNTF
CP
CR2
CRYZ
ADRA1D
ADRA1B
DCTN1
DECR1
DRD1
ATN1
EN1
EPHA4
EPHX2
ETV6
FCER2
MMRN1
GAA
ABP1
GATA2
GFRA2
GLUD2
GNAI3
KIAA1267
GRIN1
SLC25A4
CTNNA3
GSTA4
UBQLN1
HCRT
HTT
HLA-DQA1
HLA-DQB1
HLA-DRB1
APBB1
HP
HRH1
HSPA1A
HSPA1L
HSPA5
HSPA9
HTR2C
IFNG
IGF2
IL2
IL4
IL18
INS
IREB2
ITGB2
KCNE1
KCNH2
KCNQ1
KLC1
LTA
ARNT
MC1R
MMP1
MTHFD1
MYOC
NBN
NEFM
NEFL
NFKB1
OGG1
OPRM1
OTX2
TFB1M
GOLM1
TRAPPC4
POMC
PPARG
ATG16L1
THAP1
PPP2R2B
HTRA1
PEO1
B2M
BAD
ACTA1
BAX
BCHE
HIVEP3
RET
ATXN1
CCL5
NOD2
TFB2M
ATG3
SHH
SLC22A1
TGFB2
TNFRSF1A
WFS1
XBP1
PANK2
CAPN2
BECN1
CBS
CDK5R1
PHOX2B
FTMT
HOMER1
ATG5
PHACTR2
KEAP1
GAB2
SRGAP3
KCNE2
SPP1
PPARGC1A
CLU
CR1
EIF4G1
ZFPM2
GLA
ANG
HMOX2
APP
MTX1
PSEN2
SIAH1
VCP
PRDM2
PICALM
DMTF1
