# Supplementary material for: Enhancing Interpretability of Gene Signatures with Prior Biological Knowledge
Source: Microarrays (Basel). 2016 Jun 8;5(2):15. doi: 10.3390/microarrays5020015 (PMC5003491; doi:10.3390/microarrays5020015)
Supplement: Supplementary file 1 [file microarrays-05-00015-s001.zip › Table S2_KDVS_selected_GO_terms.xlsx]

## Sheet: BP_selected_terms
GO Term ID	GO Term Name
GO:0006355	regulation of transcription, DNA-dependent
GO:0006350	transcription
GO:0007165	signal transduction
GO:0006810	transport
GO:0007275	multicellular organismal development
GO:0008152	metabolic process
GO:0006468	protein amino acid phosphorylation
GO:0007155	cell adhesion
GO:0007049	cell cycle
GO:0006955	immune response
GO:0045449	regulation of transcription
GO:0055114	oxidation reduction
GO:0006915	apoptosis
GO:0006811	ion transport
GO:0015031	protein transport
GO:0007186	G-protein coupled receptor protein signaling pathway
GO:0030154	cell differentiation
GO:0006511	ubiquitin-dependent protein catabolic process
GO:0006508	proteolysis
GO:0007399	nervous system development
GO:0006412	translation
GO:0044419	interspecies interaction between organisms
GO:0007242	intracellular signaling cascade
GO:0006629	lipid metabolic process
GO:0006397	mRNA processing
GO:0008285	negative regulation of cell proliferation
GO:0045944	positive regulation of transcription from RNA polymerase II promoter
GO:0006357	regulation of transcription from RNA polymerase II promoter
GO:0008380	RNA splicing
GO:0007166	cell surface receptor linked signal transduction
GO:0007267	cell-cell signaling
GO:0006281	DNA repair
GO:0006974	response to DNA damage stimulus
GO:0006366	transcription from RNA polymerase II promoter
GO:0006886	intracellular protein transport
GO:0016192	vesicle-mediated transport
GO:0000122	negative regulation of transcription from RNA polymerase II promoter
GO:0007264	small GTPase mediated signal transduction
GO:0005975	carbohydrate metabolic process
GO:0006916	anti-apoptosis
GO:0006917	induction of apoptosis
GO:0006464	protein modification process
GO:0007283	spermatogenesis
GO:0006950	response to stress
GO:0007268	synaptic transmission
GO:0000398	nuclear mRNA splicing, via spliceosome
GO:0016568	chromatin modification
GO:0007067	mitosis
GO:0007601	visual perception
GO:0007507	heart development
GO:0006457	protein folding
GO:0006260	DNA replication
GO:0007605	sensory perception of sound
GO:0009887	organ morphogenesis
GO:0042981	regulation of apoptosis
GO:0016481	negative regulation of transcription
GO:0001501	skeletal system development
GO:0045893	positive regulation of transcription, DNA-dependent
GO:0006470	protein amino acid dephosphorylation
GO:0006414	translational elongation
GO:0006897	endocytosis
GO:0006461	protein complex assembly
GO:0030036	actin cytoskeleton organization
GO:0006816	calcium ion transport
GO:0006928	cellular component movement
GO:0006396	RNA processing
GO:0009653	anatomical structure morphogenesis
GO:0016055	Wnt receptor signaling pathway
GO:0007050	cell cycle arrest
GO:0016311	dephosphorylation
GO:0006952	defense response
GO:0001666	response to hypoxia
GO:0043123	positive regulation of I-kappaB kinase/NF-kappaB cascade
GO:0006813	potassium ion transport
GO:0001558	regulation of cell growth
GO:0043066	negative regulation of apoptosis
GO:0045941	positive regulation of transcription
GO:0007417	central nervous system development
GO:0006814	sodium ion transport
GO:0007243	protein kinase cascade
GO:0016337	cell-cell adhesion
GO:0045892	negative regulation of transcription, DNA-dependent
GO:0001701	in utero embryonic development
GO:0043065	positive regulation of apoptosis
GO:0006979	response to oxidative stress
GO:0008610	lipid biosynthetic process
GO:0042493	response to drug
GO:0006364	rRNA processing
GO:0030308	negative regulation of cell growth
GO:0016477	cell migration
GO:0051028	mRNA transport
GO:0022900	electron transport chain
GO:0007265	Ras protein signal transduction
GO:0007154	cell communication
GO:0008202	steroid metabolic process
GO:0009952	anterior/posterior pattern formation
GO:0006631	fatty acid metabolic process
GO:0065002	intracellular protein transmembrane transport
GO:0009615	response to virus
GO:0030324	lung development
GO:0035023	regulation of Rho protein signal transduction
GO:0016567	protein ubiquitination
GO:0006986	response to unfolded protein
GO:0051436	negative regulation of ubiquitin-protein ligase activity during mitotic cell cycle
GO:0016042	lipid catabolic process
GO:0031145	anaphase-promoting complex-dependent proteasomal ubiquitin-dependent protein catabolic process
GO:0006367	transcription initiation from RNA polymerase II promoter
GO:0008203	cholesterol metabolic process
GO:0006754	ATP biosynthetic process
GO:0006869	lipid transport
GO:0006091	generation of precursor metabolites and energy
GO:0042127	regulation of cell proliferation
GO:0016049	cell growth
GO:0007018	microtubule-based movement
GO:0006418	tRNA aminoacylation for protein translation
GO:0007219	Notch signaling pathway
GO:0008015	blood circulation
GO:0006417	regulation of translation
GO:0008104	protein localization
GO:0015992	proton transport
GO:0030900	forebrain development
GO:0045454	cell redox homeostasis
GO:0006812	cation transport
GO:0001764	neuron migration
GO:0006694	steroid biosynthetic process
GO:0051056	regulation of small GTPase mediated signal transduction
GO:0000165	MAPKKK cascade
GO:0007259	JAK-STAT cascade
GO:0007626	locomotory behavior
GO:0030521	androgen receptor signaling pathway
GO:0006096	glycolysis
GO:0006413	translational initiation
GO:0006368	RNA elongation from RNA polymerase II promoter
GO:0006821	chloride transport
GO:0009968	negative regulation of signal transduction
GO:0030326	embryonic limb morphogenesis
GO:0042254	ribosome biogenesis
GO:0051246	regulation of protein metabolic process
GO:0006520	cellular amino acid metabolic process
GO:0006606	protein import into nucleus
GO:0030183	B cell differentiation
GO:0015986	ATP synthesis coupled proton transport
GO:0043687	post-translational protein modification
GO:0006888	ER to Golgi vesicle-mediated transport
GO:0000079	regulation of cyclin-dependent protein kinase activity
GO:0030334	regulation of cell migration
GO:0009755	hormone-mediated signaling pathway
GO:0007266	Rho protein signal transduction
GO:0051092	positive regulation of NF-kappaB transcription factor activity
GO:0006941	striated muscle contraction
GO:0032313	regulation of Rab GTPase activity
GO:0006836	neurotransmitter transport
GO:0007585	respiratory gaseous exchange
GO:0008277	regulation of G-protein coupled receptor protein signaling pathway
GO:0006259	DNA metabolic process
GO:0006446	regulation of translational initiation
GO:0007610	behavior
GO:0006953	acute-phase response
GO:0007163	establishment or maintenance of cell polarity
GO:00226	cytosolic large ribosomal subunit
GO:0006730	one-carbon metabolic process
GO:0006865	amino acid transport
GO:0007159	leukocyte adhesion
GO:0019722	calcium-mediated signaling
GO:0007254	JNK cascade
GO:0001707	mesoderm formation
GO:0005977	glycogen metabolic process
GO:0006605	protein targeting
GO:0045444	fat cell differentiation
GO:0006406	mRNA export from nucleus
GO:0006099	tricarboxylic acid cycle
GO:0007059	chromosome segregation
GO:0006120	mitochondrial electron transport, NADH to ubiquinone
GO:0009953	dorsal/ventral pattern formation
GO:0007422	peripheral nervous system development
GO:0006913	nucleocytoplasmic transport
GO:0009408	response to heat
GO:0008654	phospholipid biosynthetic process
GO:0045665	negative regulation of neuron differentiation
GO:0007026	negative regulation of microtubule depolymerization
GO:0006289	nucleotide-excision repair
GO:0048511	rhythmic process
GO:0006471	protein amino acid ADP-ribosylation
GO:0045768	positive regulation of anti-apoptosis
GO:0006401	RNA catabolic process
GO:0048666	neuron development
GO:0007286	spermatid development
GO:0019538	protein metabolic process
GO:0000060	protein import into nucleus, translocation
GO:0007031	peroxisome organization
GO:0010033	response to organic substance
GO:0035116	embryonic hindlimb morphogenesis
GO:0048041	focal adhesion formation
GO:0007416	synapse assembly
GO:0000188	inactivation of MAPK activity
GO:0000718	nucleotide-excision repair, DNA damage removal
GO:0001938	positive regulation of endothelial cell proliferation
GO:0006164	purine nucleotide biosynthetic process
GO:0006268	DNA unwinding during replication
GO:0007269	neurotransmitter secretion
GO:0009116	nucleoside metabolic process
GO:0016197	endosome transport
GO:0021987	cerebral cortex development
GO:0007368	determination of left/right symmetry
GO:0009060	aerobic respiration
GO:0001756	somitogenesis
GO:0015914	phospholipid transport
GO:0019835	cytolysis
GO:0007093	mitotic cell cycle checkpoint
GO:0007530	sex determination
GO:0030099	myeloid cell differentiation
GO:0006829	zinc ion transport
GO:0019752	carboxylic acid metabolic process
GO:0042417	dopamine metabolic process
GO:0042733	embryonic digit morphogenesis
GO:0001953	negative regulation of cell-matrix adhesion
GO:0043113	receptor clustering
GO:0045648	positive regulation of erythrocyte differentiation
GO:0050727	regulation of inflammatory response
GO:0051272	positive regulation of cellular component movement
GO:0051289	protein homotetramerization
GO:0016486	peptide hormone processing
GO:0001975	response to amphetamine
GO:0009409	response to cold
GO:0045190	isotype switching
GO:0045333	cellular respiration
GO:0006625	protein targeting to peroxisome
GO:0009165	nucleotide biosynthetic process
GO:0048011	nerve growth factor receptor signaling pathway
GO:0048813	dendrite morphogenesis
GO:0006119	oxidative phosphorylation
GO:0007369	gastrulation
GO:0048488	synaptic vesicle endocytosis
GO:0006379	mRNA cleavage
GO:0007340	acrosome reaction
GO:0017157	regulation of exocytosis
GO:0031110	regulation of microtubule polymerization or depolymerization
GO:0042136	neurotransmitter biosynthetic process
GO:0009416	response to light stimulus
GO:0019674	NAD metabolic process
GO:0042921	glucocorticoid receptor signaling pathway
GO:0044262	cellular carbohydrate metabolic process
GO:0051881	regulation of mitochondrial membrane potential
GO:0006282	regulation of DNA repair
GO:0007217	tachykinin receptor signaling pathway
GO:0016925	protein sumoylation
GO:0031122	cytoplasmic microtubule organization
GO:0006108	malate metabolic process
GO:0006241	CTP biosynthetic process
GO:0015807	L-amino acid transport
GO:0021952	central nervous system projection neuron axonogenesis
GO:0048675	axon extension
GO:0048821	erythrocyte development
GO:0006107	oxaloacetate metabolic process
GO:0006183	GTP biosynthetic process
GO:0006228	UTP biosynthetic process
GO:0030262	apoptotic nuclear changes
GO:0043043	peptide biosynthetic process
GO:0007212	dopamine receptor signaling pathway
GO:0007220	Notch receptor processing
GO:0035196	production of miRNAs involved in gene silencing by miRNA
GO:0045109	intermediate filament organization
GO:0050771	negative regulation of axonogenesis
GO:0002829	negative regulation of T-helper 2 type immune response
GO:0040012	regulation of locomotion
GO:0050714	positive regulation of protein secretion
GO:0007625	grooming behavior
GO:0009582	detection of abiotic stimulus
GO:0021895	cerebral cortex neuron differentiation
GO:0032319	regulation of Rho GTPase activity
GO:0035024	negative regulation of Rho protein signal transduction
GO:0045629	negative regulation of T-helper 2 cell differentiation
GO:0001504	neurotransmitter uptake
GO:0006166	purine ribonucleoside salvage
GO:0006703	estrogen biosynthetic process
GO:0006729	tetrahydrobiopterin biosynthetic process
GO:0006853	carnitine shuttle
GO:0008088	axon cargo transport
GO:0015798	myo-inositol transport
GO:0030263	apoptotic chromosome condensation
GO:0034612	response to tumor necrosis factor
GO:0043576	regulation of respiratory gaseous exchange
GO:0045638	negative regulation of myeloid cell differentiation
GO:0045862	positive regulation of proteolysis
GO:0048872	homeostasis of number of cells
GO:0051131	chaperone-mediated protein complex assembly
GO:0051453	regulation of intracellular pH
GO:0051491	positive regulation of filopodium assembly
GO:0006106	fumarate metabolic process
GO:0006271	DNA strand elongation during DNA replication
GO:0006474	N-terminal protein amino acid acetylation
GO:0009081	branched chain family amino acid metabolic process
GO:0009082	branched chain family amino acid biosynthetic process
GO:0015980	energy derivation by oxidation of organic compounds
GO:0021756	striatum development
GO:0021798	forebrain dorsal/ventral pattern formation
GO:0031113	regulation of microtubule polymerization
GO:0032468	Golgi calcium ion homeostasis
GO:0032472	Golgi calcium ion transport
GO:0032957	inositol trisphosphate metabolic process
GO:0045899	positive regulation of RNA polymerase II transcriptional preinitiation complex assembly
GO:0046949	acyl-CoA biosynthetic process
GO:0002542	Factor XII activation
GO:0006431	methionyl-tRNA aminoacylation
GO:0016444	somatic cell DNA recombination
GO:0017187	peptidyl-glutamic acid carboxylation
GO:0031058	positive regulation of histone modification
GO:0033159	negative regulation of protein import into nucleus, translocation
GO:0033182	regulation of histone ubiquitination
GO:0042773	ATP synthesis coupled electron transport
GO:0045993	negative regulation of translational initiation by iron
GO:0046986	negative regulation of hemoglobin biosynthetic process
GO:0051443	positive regulation of ubiquitin-protein ligase activity
GO:0006659	phosphatidylserine biosynthetic process
GO:0006626	protein targeting to mitochondrion
GO:0051775	response to redox state

## Sheet: MF_selected_terms
GO Term ID	GO Term Name
GO:0005515	protein binding
GO:0046872	metal ion binding
GO:0003677	DNA binding
GO:0000166	nucleotide binding
GO:0008270	zinc ion binding
GO:0004872	receptor activity
GO:0005524	ATP binding
GO:0016740	transferase activity
GO:0016787	hydrolase activity
GO:0003676	nucleic acid binding
GO:0003700	transcription factor activity
GO:0005488	binding
GO:0005509	calcium ion binding
GO:0016301	kinase activity
GO:0003824	catalytic activity
GO:0003723	RNA binding
GO:0004672	protein kinase activity
GO:0016491	oxidoreductase activity
GO:0043565	sequence-specific DNA binding
GO:0004674	protein serine/threonine kinase activity
GO:0008233	peptidase activity
GO:0000287	magnesium ion binding
GO:0042802	identical protein binding
GO:0005525	GTP binding
GO:0030528	transcription regulator activity
GO:0003779	actin binding
GO:0042803	protein homodimerization activity
GO:0005506	iron ion binding
GO:0005215	transporter activity
GO:0005216	ion channel activity
GO:0016874	ligase activity
GO:0009055	electron carrier activity
GO:0005198	structural molecule activity
GO:0016563	transcription activator activity
GO:0003713	transcription coactivator activity
GO:0003924	GTPase activity
GO:0005102	receptor binding
GO:0004713	protein tyrosine kinase activity
GO:0046982	protein heterodimerization activity
GO:0005096	GTPase activator activity
GO:0008083	growth factor activity
GO:0003735	structural constituent of ribosome
GO:0016757	transferase activity, transferring glycosyl groups
GO:0016564	transcription repressor activity
GO:0003702	RNA polymerase II transcription factor activity
GO:0003714	transcription corepressor activity
GO:0030145	manganese ion binding
GO:0003682	chromatin binding
GO:0004386	helicase activity
GO:0004721	phosphoprotein phosphatase activity
GO:0005529	sugar binding
GO:0016791	phosphatase activity
GO:0004842	ubiquitin-protein ligase activity
GO:0008168	methyltransferase activity
GO:0005244	voltage-gated ion channel activity
GO:0008415	acyltransferase activity
GO:0016853	isomerase activity
GO:0016887	ATPase activity
GO:0008022	protein C-terminus binding
GO:0008236	serine-type peptidase activity
GO:0008234	cysteine-type peptidase activity
GO:0004725	protein tyrosine phosphatase activity
GO:0051082	unfolded protein binding
GO:0030955	potassium ion binding
GO:0017124	SH3 domain binding
GO:0015293	symporter activity
GO:0004497	monooxygenase activity
GO:0004714	transmembrane receptor protein tyrosine kinase activity
GO:0004518	nuclease activity
GO:0005507	copper ion binding
GO:0008026	ATP-dependent helicase activity
GO:0031402	sodium ion binding
GO:0008565	protein transporter activity
GO:0005178	integrin binding
GO:0003743	translation initiation factor activity
GO:0019904	protein domain specific binding
GO:0005089	Rho guanyl-nucleotide exchange factor activity
GO:0004197	cysteine-type endopeptidase activity
GO:0005262	calcium channel activity
GO:0019899	enzyme binding
GO:0019992	diacylglycerol binding
GO:0008017	microtubule binding
GO:0047485	protein N-terminus binding
GO:0050660	FAD binding
GO:0051015	actin filament binding
GO:0004812	aminoacyl-tRNA ligase activity
GO:0003697	single-stranded DNA binding
GO:0003690	double-stranded DNA binding
GO:0030170	pyridoxal phosphate binding
GO:0004221	ubiquitin thiolesterase activity
GO:0005070	SH3/SH2 adaptor activity
GO:0005249	voltage-gated potassium channel activity
GO:0003729	mRNA binding
GO:0015078	hydrogen ion transmembrane transporter activity
GO:0019787	small conjugating protein ligase activity
GO:0008047	enzyme activator activity
GO:0031072	heat shock protein binding
GO:0051287	NAD or NADH binding
GO:0030674	protein binding, bridging
GO:0015662	ATPase activity, coupled to transmembrane movement of ions, phosphorylative mechanism
GO:0003725	double-stranded RNA binding
GO:0005057	receptor signaling protein activity
GO:0005097	Rab GTPase activator activity
GO:0042626	ATPase activity, coupled to transmembrane movement of substances
GO:0004527	exonuclease activity
GO:0051059	NF-kappaB binding
GO:0016881	acid-amino acid ligase activity
GO:004693	hydrogen ion transporting ATP synthase activity, rotational mechanism
GO:0016616	oxidoreductase activity, acting on the CH-OH group of donors, NAD or NADP as acceptor
GO:0050661	NADP or NADPH binding
GO:0050681	androgen receptor binding
GO:0004553	hydrolase activity, hydrolyzing O-glycosyl compounds
GO:0043169	cation binding
GO:0004857	enzyme inhibitor activity
GO:0008137	NADH dehydrogenase (ubiquinone) activity
GO:0004180	carboxypeptidase activity
GO:0004129	cytochrome-c oxidase activity
GO:0004864	phosphoprotein phosphatase inhibitor activity
GO:0016831	carboxy-lyase activity
GO:0015171	amino acid transmembrane transporter activity
GO:0004004	ATP-dependent RNA helicase activity
GO:0046961	proton-transporting ATPase activity, rotational mechanism
GO:0005001	transmembrane receptor protein tyrosine phosphatase activity
GO:0042169	SH2 domain binding
GO:0051539	4 iron, 4 sulfur cluster binding
GO:0016627	oxidoreductase activity, acting on the CH-CH group of donors
GO:0004181	metallocarboxypeptidase activity
GO:0005388	calcium-transporting ATPase activity
GO:0016455	RNA polymerase II transcription mediator activity
GO:0048306	calcium-dependent protein binding
GO:0031418	L-ascorbic acid binding
GO:0005545	phosphatidylinositol binding
GO:0008483	transaminase activity
GO:0004012	phospholipid-translocating ATPase activity
GO:0005041	low-density lipoprotein receptor activity
GO:0008143	poly(A) RNA binding
GO:0004726	non-membrane spanning protein tyrosine phosphatase activity
GO:0016706	oxidoreductase activity, acting on paired donors, with incorporation or reduction of molecular oxygen, 2-oxoglutarate as one donor, and incorporation of one atom each of oxygen into both donors
GO:0004653	polypeptide N-acetylgalactosaminyltransferase activity
GO:0004691	cAMP-dependent protein kinase activity
GO:0003954	NADH dehydrogenase activity
GO:0031432	titin binding
GO:0035257	nuclear hormone receptor binding
GO:0050750	low-density lipoprotein receptor binding
GO:0008324	cation transmembrane transporter activity
GO:0050811	GABA receptor binding
GO:0005313	L-glutamate transmembrane transporter activity
GO:0005501	retinoid binding
GO:0043022	ribosome binding
GO:0005062	hematopoietin/interferon-class (D200-domain) cytokine receptor signal transducer activity
GO:0008121	ubiquinol-cytochrome-c reductase activity
GO:0015179	L-amino acid transmembrane transporter activity
GO:0004550	nucleoside diphosphate kinase activity
GO:0008073	ornithine decarboxylase inhibitor activity
GO:0016299	regulator of G-protein signaling activity
GO:0004470	malic enzyme activity
GO:0030295	protein kinase activator activity
GO:0004013	adenosylhomocysteinase activity
GO:0004427	inorganic diphosphatase activity
GO:0008187	poly-pyrimidine tract binding
GO:0050780	dopamine receptor binding
GO:0000036	acyl carrier activity
GO:0000701	purine-specific mismatch base pair DNA N-glycosylase activity
GO:0004104	cholinesterase activity
GO:0004372	glycine hydroxymethyltransferase activity
GO:0008188	neuropeptide receptor activity
GO:0008379	thioredoxin peroxidase activity
GO:0008757	S-adenosylmethionine-dependent methyltransferase activity
GO:0015056	corticotrophin-releasing factor receptor activity
GO:0016847	1-aminocyclopropane-1-carboxylate synthase activity
GO:0019104	DNA N-glycosylase activity
GO:0031593	polyubiquitin binding
GO:0033829	O-fucosylpeptide 3-beta-N-acetylglucosaminyltransferase activity
GO:0043047	single-stranded telomeric DNA binding
GO:0003872	6-phosphofructokinase activity
GO:0004084	branched-chain-amino-acid transaminase activity
GO:0004333	fumarate hydratase activity
GO:0004719	protein-L-isoaspartate (D-aspartate) O-methyltransferase activity
GO:0004756	selenide, water dikinase activity
GO:0008523	sodium-dependent multivitamin transmembrane transporter activity
GO:0034187	apolipoprotein E binding
GO:0035240	dopamine binding
GO:0043754	dihydrolipoyllysine-residue (2-methylpropanoyl)transferase activity
GO:0000250	lanosterol synthase activity
GO:0004825	methionine-tRNA ligase activity
GO:0008488	gamma-glutamyl carboxylase activity
GO:0016891	endoribonuclease activity, producing 5'-phosphomonoesters
GO:0030188	chaperone regulator activity
GO:0035300	inositol-1,3,4-trisphosphate 5/6-kinase activity
GO:0047325	inositol tetrakisphosphate 1-kinase activity
GO:0004422	hypoxanthine phosphoribosyltransferase activity
GO:0043023	ribosomal large subunit binding
GO:0000375	RNA splicing, via transesterification reactions

## Sheet: CC_selected_terms
GO Term ID	GO Term Name
GO:0016020	membrane
GO:0005634	nucleus
GO:0005737	cytoplasm
GO:0016021	integral to membrane
GO:0005886	plasma membrane
GO:0005622	intracellular
GO:0005887	integral to plasma membrane
GO:0005829	cytosol
GO:0005739	mitochondrion
GO:0005783	endoplasmic reticulum
GO:0005794	Golgi apparatus
GO:0005856	cytoskeleton
GO:0005730	nucleolus
GO:0005624	membrane fraction
GO:0005789	endoplasmic reticulum membrane
GO:0005654	nucleoplasm
GO:0030054	cell junction
GO:0000139	Golgi membrane
GO:0030529	ribonucleoprotein complex
GO:0005578	proteinaceous extracellular matrix
GO:0005625	soluble fraction
GO:0005743	mitochondrial inner membrane
GO:0045202	synapse
GO:0005813	centrosome
GO:0005768	endosome
GO:0005840	ribosome
GO:0005792	microsome
GO:0005874	microtubule
GO:0009986	cell surface
GO:0031410	cytoplasmic vesicle
GO:0043231	intracellular membrane-bounded organelle
GO:0005764	lysosome
GO:0043234	protein complex
GO:0015629	actin cytoskeleton
GO:0005694	chromosome
GO:0005667	transcription factor complex
GO:0005759	mitochondrial matrix
GO:0005681	spliceosomal complex
GO:0042470	melanosome
GO:0009897	external side of plasma membrane
GO:0048471	perinuclear region of cytoplasm
GO:0045211	postsynaptic membrane
GO:0031225	anchored to membrane
GO:0016607	nuclear speck
GO:0005643	nuclear pore
GO:0031965	nuclear membrane
GO:0005741	mitochondrial outer membrane
GO:0005777	peroxisome
GO:0012505	endomembrane system
GO:0005635	nuclear envelope
GO:0005769	early endosome
GO:0005819	spindle
GO:0005875	microtubule associated complex
GO:0030424	axon
GO:0005788	endoplasmic reticulum lumen
GO:0010008	endosome membrane
GO:0005905	coated pit
GO:0030659	cytoplasmic vesicle membrane
GO:0030425	dendrite
GO:0016459	myosin complex
GO:0005911	cell-cell junction
GO:0005746	mitochondrial respiratory chain
GO:0016023	cytoplasmic membrane-bounded vesicle
GO:0016605	PML body
GO:0005929	cilium
GO:0005778	peroxisomal membrane
GO:0008021	synaptic vesicle
GO:0005938	cell cortex
GO:0030530	heterogeneous nuclear ribonucleoprotein complex
GO:0005626	insoluble fraction
GO:0030141	secretory granule
GO:0000776	kinetochore
GO:0030175	filopodium
GO:0005747	mitochondrial respiratory chain complex I
GO:0031902	late endosome membrane
GO:0000922	spindle pole
GO:0030131	clathrin adaptor complex
GO:0005876	spindle microtubule
GO:0005758	mitochondrial intermembrane space
GO:0019861	flagellum
GO:0005753	mitochondrial proton-transporting ATP synthase complex
GO:0033116	ER-Golgi intermediate compartment membrane
GO:0005852	eukaryotic translation initiation factor 3 complex
GO:0031201	SNARE complex
GO:0045263	proton-transporting ATP synthase complex, coupling factor F(o)
GO:0005657	replication fork
GO:0012506	vesicle membrane
GO:0030672	synaptic vesicle membrane
GO:0015934	large ribosomal subunit
GO:0031252	cell leading edge
GO:0016272	prefoldin complex
GO:0030140	trans-Golgi network transport vesicle
GO:0060053	neurofilament cytoskeleton
GO:0000276	mitochondrial proton-transporting ATP synthase complex, coupling factor F(o)
GO:0045261	proton-transporting ATP synthase complex, catalytic core F(1)
GO:0043198	dendritic shaft
GO:0019907	cyclin-dependent protein kinase activating kinase holoenzyme complex
GO:0000275	mitochondrial proton-transporting ATP synthase complex, catalytic core F(1)
GO:0005742	mitochondrial outer membrane translocase complex
GO:0005790	smooth endoplasmic reticulum
GO:0031430	M band
GO:0043227	membrane-bounded organelle
GO:0005945	6-phosphofructokinase complex
GO:0030061	mitochondrial crista
GO:0045239	tricarboxylic acid cycle enzyme complex
