# Supplementary material for: Enhancing Interpretability of Gene Signatures with Prior Biological Knowledge
Source: Microarrays (Basel). 2016 Jun 8;5(2):15. doi: 10.3390/microarrays5020015 (PMC5003491; doi:10.3390/microarrays5020015)
Supplement: Supplementary file 1 [file microarrays-05-00015-s001.zip › Table S3_KDVS_selected_genes.xlsx]

## Sheet: BP_selected_genes
Gene Symbol
MAFF
ZNF226
CCNH
BCL6
SUB1
EGR4
ZBTB16
NR4A2
HLF
NFAT5
TCF4
GTF2H5
CHD9
MYT1L
CSRNP3
ZNF160
LHX2
CNOT2
HEY1
EGR3
FGF13
HBS1L
IGFBP5
PRKACB
PENK
AGTR1
RGS1
SH3BP5
nan
GNAO1
IGSF1
RET
PRKAR1A
SLC6A3
SLC5A3
SYT1
HBA2
HBA1
SV2C
ANO3
SLC18A2
HBB
SLCO4A1
SLC1A1
RAB2A
NDUFA5
JMJD6
DLK1
DCLK1
WIF1
SLC7A5
VEGFA
QKI
NME5
VCAN
MAN2A1
ALDH1A1
MDH1
ENOSF1
ACADVL
PNPLA6
SDS
CRYM
TTC12
MICAL3
UBA1
AHCYL1
ACOX1
HIBCH
PCSK1
DHDDS
CLK1
MKNK2
AAK1
VCAM1
PCDH8
RELN
CNTNAP2
NFASC
TPBG
ITGB1BP1
GPNMB
CDH8
COL5A3
RBM6
DUSP1
CDKN2C
CALM3
CALM2
CALM1
RGS2
FLCN
KATNB1
CDKN1C
ZWINT
S100A6
TXNIP
TACC1
2011-09-01
NSL1
RCBTB1
PLK2
CXCR4
MBP
IFI44L
DEFA3
DEFA1
DCLRE1C
CD22
C1QBP
COL4A3BP
CEBPB
IFITM2
CX3CL1
IL1RL1
TGFBR3
ZEB1
TCF12
IL8
CCL3L3
CCL3L1
CCL3
TNFSF10
CLU
GEM
SPN
TAPBP
NOTCH1
CADM1
C3
C1QB
IKBKAP
STAT1
PBX1
STAT4
EN1
TH
SRD5A1
NDUFS1
ALOX15B
KRAS
OPA1
DDIT4
MOAP1
SGK1
GADD45A
KCNJ6
ATP6V1D
ATP6V1A
CHRNB3
ITPR1
SLC30A9
ATP5L
ATP5F1
ATP5G3
CADPS2
NSF
NPIP
ARF3
LIN7B
TPR
RANBP2
SNAP23
NASP
AP2B1
RGS7
SST
GNA11
FZD7
GPR88
CLIC4
MAL
ZIC1
SERPINE2
S100A13
WSB2
UBE2N
PSMB7
KLHL21
FBXL14
ENC1
PAN2
NRIP3
CTSO
ADAMTS1
PDPK1
FOLH1
CAPN2
F12
LONP2
UQCRC2
CASP7
PRSS23
CAPN7
MOBP
MPPED2
EIF4E
RBM3
KIF3C
RPS4Y1
RSL1D1
EIF4B
MARS
RPL37A
RPS11
RPL35A
SYNCRIP
EFNB2
WWP1
XPO1
NFKBIA
ATP6V1H
SIRT1
PSMC2
HSPD1
LDLR
EFNB3
STAT3
SLC25A6
UBR4
SCG2
GSK3B
DFFB
RASA4
RGS9
MCF2L
LPIN1
APOC1
PPAP2B
CPT1B
CHKB
AKR1C2
PRPF4B
PTBP1
LSM5
A1CF
SFPQ
ATP8A2
NDN
NPM1
EMP3
FABP7
FOXO3
ATF4
PAX6
MED13
FOXA1
SOX2
MEF2C
C19orf2
PFN1
HMGB2
CRK
TAF4
MED23
TCF7L2
KAT2A
SMARCA4
CUX1
FOXH1
L1CAM
CSNK1A1
EDNRB
CD24
CCKBR
P2RX7
EDN1
CD14
TAC1
RBM14
SMC1A
RAD21
TYMS
VCP
CSNK1E
ATM
ATMIN
NEK1
SNAPC5
FUBP1
NFYA
TOMM20
TIMM17A
SCG5
MUDENG
WDR19
STX16
KDELR2
AP1G2
TIMM44
AP1S2
TRAPPC10
RBM12
CPNE1
LRPAP1
RAB14
MAPK8IP1
EID1
EGR1
CALR
CDC42
ARL1
GBE1
CHI3L1
FBP2
SNCA
HSPB1
APOE
POGK
YWHAZ
HSP90B1
NDUFS3
NUPR1
SERINC3
GCH1
TIA1
NDUFA13
DPF2
SCAND1
MX1
EI24
FBXL2
FBXO11
STK38
IKBKB
GGCX
RABGGTB
UBE2L3
TTLL7
PLOD2
PLOD3
HERC6
TSNAX
GGNBP2
CIRBP
PPP3CA
OXR1
HNRNPH3
PABPN1
POLR2G
PCF11
POLR2C
DNAJC8
CD2BP2
LSM7
HNRNPH1
HNRNPL
SMYD3
BANP
MYST3
HDAC1
ARID1A
BUB3
SSSCA1
LYPLA1
GPR125
PDS5A
CLASP2
NEK9
CETN2
CCNA1
DCTN1
RAN
CCNA2
CDC25B
DCTN3
HGF
MAP2K1
BGLAP
MAPRE2
TBL1X
RBP4
PKD1
PPP3CB
VBP1
DNAJB6
FKBP1B
CCT6B
CCT2
DNAJB1
RYR1
CRYAB
CCT8
CCT6A
FEN1
SSBP1
RFC3
NFIB
RPA3
MCM7
RBM4
TNFAIP1
COCH
USH1C
SPRY2
ALMS1
INSR
NOTCH2
FGF2
BTG1
MAGED1
DLG5
ACTN4
ACTN2
FUS
ACTN1
IFT57
BCL2
NME2
NME1
TNFRSF25
RTN4
TNFRSF10B
LGALS1
NRG1
PIAS4
ATP8B1
SIX3
KHDRBS1
ACP2
HEXA
PAPSS1
DLX5
KLF10
NCOA1
PIAS2
HIPK2
SMAD2
NIF3L1
RNF14
RNF6
FOXI1
PTPRN2
PTP4A1
SSH1
DUSP8
PTPRG
PTPRK
PTPRD
PPM1B
MTMR6
EYA1
ACP1
RPL38
RPL15
RPL23
RPL28
EEF1D
RPS21
RPL26L1
RPLP2
LRP4
ITSN2
NECAP1
BIN1
SYNJ1
PAK2
KIFAP3
MLL
CAPZA1
PAK3
WASF1
CREBBP
HFE
PICALM
PDE4DIP
CATSPER2
NPY
ATP2B2
CACNB3
CACNA2D3
ATP2B1
ATP2C1
ACTR2
DICER1
ADARB1
DKK3
BICD1
IGF2BP2
TPD52
SALL1
HOXA11
CYR61
MACF1
CUL2
NBN
CUL3
WDR6
MLF1
CDKN3
CAMLG
IL17RB
CLIC1
TNFRSF1A
TF
ATP1B1
BNIP3
PLOD1
TFG
MAP3K7
CC2D1A
TGM2
BST2
TRAF3IP2
KCNAB1
VPS4B
KCNE4
KCTD12
KCNE2
KCNF1
KCNQ2
GAP43
CRIM1
CD44
HMGA1
RNF10
MED7
MKL2
SUPT4H1
ASXL2
SERTAD2
KLF2
ACCN1
SCN3B
SCN3A
ATP1B3
MAP4K5
GNA13
PFKFB1
KIT
THY1
ICAM2
CDH19
CTNND1
CDH11
CUX2
SMARCE1
YWHAQ
MYH10
MLL2
COPS3
SIVA1
GSS
GCLC
GPX3
DHCR24
NDUFA6
PRDX2
LPO
HSD17B12
CYB5R2
FAR2
LSS
HSD17B7
NDUFAB1
PTGES3
SCD
PTGDS
HMGCR
FA2H
HTR2C
DRD2
MAT2A
IMP4
NOP2
WBP11
ATP6V0E2
POP4
NOP56
KRR1
RPS7
DIS3
VAV3
NOX1
G3BP2
DDX25
LRPPRC
CASC3
HNRNPA1L2
HNRNPA1
NDUFB5
CYB561
SDHC
TXNRD1
RAPGEF6
RRAS2
RAF1
CRKL
G3BP1
SHC1
HRAS
RASGRP3
INPP5A
ZCCHC2
SNX10
PPFIBP2
OSBPL1A
SULT1A4
SULT1A3
GRSF1
KIF3A
FOXA2
CTNNBIP1
ARC
SF3B1
PRKAR2B
ACSL6
EIF2AK2
BANF1
ABCE1
ZC3HAV1
IFI44
CXCL12
HNRNPUL1
IFI16
ASAH1
CAPZA2
AKAP13
ARHGEF9
BCR
MCF2
ITSN1
ABL1
TRIO
BRCA1
FBXW7
CREB3L1
DNAJA1
HSP90AA1
PSMD1
PSME3
ANAPC5
PSMA6
KIAA0391
CDC16
PSME2
PSMC6
UBC
UBB
RPS27A
DDHD2
PLD3
LPL
PLCB1
MED16
MED17
NCOA6
GTF2H3
INSIG1
ABCA2
CYP46A1
VLDLR
RXRA
EBP
NSDHL
CAT
LEPR
MBTPS1
SOAT2
ABCA1
ATP5S
ATP2A3
ATP9A
ATP12A
ATP1A3
OSBPL10
APOO
OSBPL8
CHKA
PPP1R2
NRF1
COX6C
ATPIF1
VGF
RUNX1T1
SOX9
DDX5
NDRG4
FGFR3
FGFR1
KTN1
TUBB2A
ACTR10
KIF3B
DNAH6
GARS
HARS
PTOV1
SARS
HMG20B
NOTCH2NL
SPEN
ASCL1
GUCY1B3
KCNJ12
PAIP1
ATP6V0E1
ATP5G1
ATP5C1
SLC36A1
NR2F1
MSX1
TXN
PDIA6
DLD
2008-03-01
P4HB
SLC30A1
ATP13A3
SFXN3
HSD17B8
STAR
SC5DL
IQGAP1
RGL2
RAPGEF3
RAP1GAP
RALGDS
RASGRP1
PKD2
CCL2
PIAS1
CALB1
CDK7
PFKP
EIF3K
EIF5
EIF3B
DENR
GLRB
CLCN3
GABRA4
GABRA5
RGS4
CYP26B1
FGF9
FTO
EBNA1BP2
MRTO4
TSR1
BOP1
NOP10
UBE2G2
GHRHR
IGF1
UBE2J1
GOT1
PTS
SLC7A8
PALLD
PPP1R10
PDIA3
PTTG1IP
UBE2I
UEVLD
TRAPPC2L
ERGIC2
CDK5R1
CDK5RAP3
CCNE2
CDKN1A
CDC37
VCL
TEK
CDK5
GNG10
ASIP
PRKAR1B
GNG3
GNG7
CDH13
MYO9B
ARHGAP6
RELA
SMPX
ALDOA
CACNA1S
MYOM1
MYBPC1
MYOM2
RABGAP1L
TBC1D30
TBC1D9
TBC1D3H
TBC1D3G
TBC1D3F
TBC1D3C
TBC1D3B
TBC1D3
TBC1D22A
SV2B
COX11
FUT8
TIAF1
MYO18A
DNASE1L1
POLG
EIF1B
HPRT1
ABAT
NPAS3
IL22
F8
MAPT
NEFL
PRKCZ
CA14
AHCY
SHMT2
CA12
MAT2B
CA2
MTHFD1
DHFR
SLC38A2
XK
BOLA2
SLC7A11
MSN
EZR
SELP
PTPRC
ROCK1
CALCA
RCAN2
LAT2
TNIK
TAOK3
MAPK9
MAP4K3
GPS2
MAP3K4
TRIB1
DST
NR4A3
NF2
PPP1R1A
YWHAB
RUNX1
MKKS
UPF1
PSEN2
STAG2
RIOK3
STAG1
NDUFB4
NDUFB1
NDUFA2
IFT52
FOXG1
APC
SERPINI1
MLXIP
ANP32A
SOD1
CRYAA
PTDSS1
SERINC1
CHPT1
AGPAT5
LPCAT1
ISYNA1
NOTCH3
NKX2-2
MID1IP1
MAP1B
MID1
CLASP1
ERCC4
PARP2
GNA14
IL6ST
HNRNPD
RNASE6
RNASET2
ISG20
PPP2R2B
FANCG
MSRA
COQ7
P4HA1
P4HA2
LEPRE1
LAP3
KPNB1
GCKR
ABCD3
PEX11B
PEX19
PPP2CA
PPP2R1A
DNM3
CDH2
SPRED2
C10orf2
MCM4
PURA
MCM2
HMGB1
BBS4
NF1
NR2E1
PAFAH1B1
PITX2
UQCRB
SLC25A14
PRKDC
MMD
TRRAP
MAD2L1
NR3C1
HOXB7
PRDX3
SNRK
IRF8
DDC
GAD2
GAD1
RASA1
GRIK5
FLNA
AGRN
CACNA1A
MUSK
SMAP1
ETS1
ACVR1B
FTL
STMN1
SWAP70
MSH2
NFATC3
COX10
SLC25A13
NFATC4
PEX6
PRPS1
PTPN11
CELSR2
FAM48A
NAT8B
NAT8
DENND1A
AMPH
CPSF1
ACR
TRIM36
STX2
FECH
GNAT1
YWHAH
ADORA2A
SUMO1
STMN3
NME3
CTPS
KLF1
BPGM
MRPS35
TOMM70A
KRT9
RUFY3
TSHR
ADAM9
ACHE
SLC1A3
SNAP25
SLC17A6
SLC6A4
APRT
ADK
HSD3B2
RDH8
HSD3B1
HSD17B1
SPR
PCBD1
QDPR
CPT1B
CPT2
SLC25A20
KLC1
APBA1
NEFM
PGAP1
ACIN1
TOP2A
AIFM1
ADIPOQ
ADAM10
GLRA1
PHOX2A
HMGB3
ZFP36
CCNL2
AURKAIP1
CLN6
IFT88
IL7R
APCS
THEG
TP53
CLN3
ATP5B
TGFB3
TGFBR1
RALA
ARAP1
FH
RFC4
POLA1
BCAT1
BCAT2
BCS1L
CRAT
NKX2-1
GLI3
ITPK1
INPPL1
CAND1
AHR
DBT
KLKB1
RNF7
GLRX2
SIRT2
HNF4A
NDUFA7
PTPRO
EIF2AK1
PATZ1
PTDSS2

## Sheet: MF_selected_genes
Gene Symbol
HBB
CIRBP
CALB1
HBA2
HBA1
TPBG
CDC42
DDC
PCDH8
ZBTB16
RCN2
BCL6
FGF13
HSPB1
SLC6A3
DCLK1
SYT1
ACTR2
HSPA1B
HSPA1A
GSK3B
PRKAR1A
KRAS
COL16A1
SCG2
DNAJB6
TH
CHGB
FLCN
NFASC
nan
NDUFS1
VEGFA
VCAM1
QKI
TCF4
PTBP1
ZC3H7B
SUB1
RABGGTB
EGR4
ZNF226
MKNK2
HPRT1
MAN2A1
MT1M
PRKCB
CADPS2
PJA2
ARL1
PDLIM5
RBM6
MYT1L
CHD9
NFAT5
MAFF
NR4A2
HLF
HMGB2
GTF2H5
CSRNP3
HEY1
NDN
LHX2
RBM3
PRKACB
CLK1
AAK1
CHORDC1
UQCRC2
RFK
CA2
USP33
ATMIN
LMO3
MMD
AGTR1
RYR1
MT1X
IL17RB
RET
LRP4
JMJD6
IGSF1
ITPR1
GABARAPL1
EDNRB
NCOA1
PTPRN2
GPR161
GABRA2
GPR88
EBAG9
NPTN
TIAF1
MYO18A
GABBR2
FZD7
NOTCH2
IL1RL1
IGF2R
NME5
NSF
PIP5K1B
GBE1
AASDHPPT
FOLH1
MPPED2
DUSP1
CTDSPL
DICER1
RELN
CTSO
PCSK1
ATP8B1
PAN2
HINT1
PNPLA6
DFFB
ASAH1
DDX3Y
PSMB7
RALYL
SYNJ1
EIF4B
RBM25
STAT1
EN1
NFIB
IFRD1
MDH1
NRIP3
CRYM
UBA1
SEC14L1
TTC12
FRYL
P4HA2
VCAN
EZR
PKD1
PKP4
APOD
PPID
STIP1
CTBP1
FKBP4
HSDL2
CRYZL1
ANO3
DLK1
HBG2
HBG1
MACF1
NOTCH2NL
ZMYND8
BOLA2
SDS
CHI3L1
HIBCH
SFPQ
RPS4Y1
PAIP1
RPS11
SYNCRIP
LRRFIP1
ACOX1
SRD5A1
ALDH1A1
ALOX15B
ACADVL
MICAL3
ADAMTS1
USP34
PREPL
CAPN2
PSMC6
PSMA6
KIAA0391
ACSL6
OPA1
MAT2A
PPM1B
ACSM5
CLDN17
SNCA
GNAO1
HBS1L
RAB2A
EEF1A2
INSR
PBX1
CNOT2
CUX1
PAX6
MLXIP
GTF2B
PDCD6
MXI1
TCFL5
TAL1
BARX2
KLF2
MED7
DLX5
HOXC11
PPP1R10
CLMN
PDE4DIP
ACTN1
DSTN
HPCA
PHACTR1
CAP2
GMFB
EPB41L3
SPTBN1
CAPZA1
NPM1
CLCN3
MOAP1
CEBPB
GUCY1B3
PPP3CA
TF
HBD
CBS
SDHC
CYB5A
SV2C
SLC5A3
SV2B
SLCO4A1
SLC17A7
SLC18A2
CHRNB3
KCNE4
KCNJ6
KCNAB1
CATSPER2
MARS
UBE2N
WWP1
UBE2G2
GLUL
GGCX
2008-03-01
RNF128
MID1
UBR5
UBE2L3
GSS
BBOX1
TUBB2A
NELL2
NEFL
COL5A3
NUMA1
PNN
HNRNPD
FOXO3
MED13
ATF4
MEF2C
RNF6
CXXC1
EGR1
MED16
SMAD2
SPEN
NRG1
CNTNAP2
LPL
ANGPT2
NPY
CXCL12
CCL2
CADM1
P2RX7
TRAK2
LAMA4
CSF1R
WIF1
PIK3R4
FGFR1
NEK1
MAP2K1
CAPZA2
KDR
KATNB1
PPP2CA
RGS4
RABGAP1L
RGS1
RGS9
RASA4
PTN
RPL15
MRPL15
RSL1D1
RPL37A
RPL28
FNBP1
KIF3C
RPS21
ATP6V0E2
RPL10
RPL38
ST8SIA3
OGT
GALNT11
GALNT7
CUX2
CALR
HOPX
NR2C1
RBBP7
HLTF
PIAS2
MLL
TCF7L2
BTF3
TAF11
TCEA2
C1D
ELK3
HIPK2
C19orf2
SAP18
PIAS4
COPS2
NFIL3
HR
CASP8AP2
FUS
EID1
FEN1
ME1
ACACB
EXTL2
PDE8B
B4GALT5
GALNT1
CENPB
MKRN1
PAM
ZEB1
SMARCE1
CHD5
DDX25
SMARCA4
DDX18
SMARCA2
DDX28
SKIV2L
YTHDC2
EYA1
DNAJC6
PTP4A1
PTPRD
ACP1
PTPRG
ACP2
PPAP2B
LGALS8
NPTX2
SELE
SSH1
PTPRO
MTMR6
DUSP8
FBXL2
FBXO11
SMYD3
SHMT2
PCMT1
ASMTL
MLL2
SUV420H1
PRDM2
TYMS
NOP2
SUV39H1
TRMT5
CLIC4
CACNB3
SCN3B
CACNA1A
MYST3
DBT
AUP1
ALAS1
NMT2
CPT1B
CHKB
MCAT
HGSNAT
TGM2
F13A1
MBOAT7
LPCAT4
ASXL2
FKBP1B
PBLD
LSS
ITPK1
ABCA8
HSPD1
PSMC2
ATP6V1G1
ATP13A3
ABCC10
ABCD3
SDC1
ITGB1BP1
F12
SEC11A
NXN
LONP2
MBTPS1
USP14
UCHL1
SENP6
CASP7
PTPRK
SCG5
CCT6B
TOMM20
HSP90B1
DNAJB2
ATP1B1
ACAT1
KCNQ2
PKM2
KCNE2
KCNS3
SH3BP5
MICAL1
MAPT
KHDRBS1
FUT8
SLC12A5
SLC1A1
SLC1A2
CYP3A5
YWHAZ
YWHAB
FGFR2
NTRK2
ERBB4
MERTK
EPHA4
NTRK3
RNASET2
SULT1A4
SULT1A3
PGAP1
EXOG
HRSP12
COX11
METT11D1
ATOX1
MT1G
CETN2
DDX17
DDX23
DDX42
SCN3A
DCTN1
ATP1B3
TSNAX
TIMM17A
AP1G2
XPO1
AP3D1
RUFY1
KPNB1
AP1S2
USO1
TNPO1
ICAM2
THY1
L1CAM
GPNMB
EIF4E
DMXL2
EIF2AK3
EIF3K
EIF3B
DENR
EIF2S2
SIRT1
CALM3
CALM2
CALM1
MRPS31
MLF1
VCP
YWHAH
CHMP2B
ARHGEF9
MCF2L
BCR
VAV3
ITSN2
AKAP13
MCF2
ITSN1
TRIO
ABL1
PDPK1
CACNA2D3
CACNA1I
CACNA2D2
TRPC1
CUTA
NLRP1
BTG1
DNM2
ANK1
ACIN1
HMOX1
BCHE
RAF1
DGKZ
DCX
DYNC1I1
ATM
ZWINT
ACTN4
RELA
CSNK2A1
SMARCC1
DLD
ACOX3
IVD
TXNRD1
DUS4L
LRPPRC
MYH10
MARCKS
HARS
GARS
PTOV1
SARS
HMG20B
FUBP1
HNRPDL
PMS2
PURA
RPA3
CCBL2
GAD2
USP16
USP2
USP13
USP9X
ARHGAP6
CHN1
STAM
TP53BP2
CHN2
SH2B2
CRKL
KCNF1
KCND3
KCTD12
GRSF1
A1CF
ELAVL1
HNRNPAB
NXF1
TSN
ATP5F1
ATP6V1D
ATP5G3
ATP6V0E1
ATP5S
ATP5C1
ATP5G1
SLC36A1
ATP5L
ATP12A
UBE2I
ARIH1
UBE2J1
DNAJB9
DNAJC8
DNAJB1
DNAJA1
CTBP2
HPGD
FLRT1
RBM14
ATP8A2
ATP2C1
ATP2B2
ATP9A
ATP2B1
EIF2AK2
SLC4A1AP
STAU1
TLR7
STAU2
TBC1D30
TBC1D9
TBC1D3H
TBC1D3G
TBC1D3F
TBC1D3C
TBC1D3B
TBC1D3
TBC1D22A
ABCB9
CFTR
ABCG2
DCLRE1C
NFKBIA
HERC6
UBE3B
RNF41
CDK7
GPR125
CDK10
NOX1
HMGCR
DHFR
DPYD
MTRR
RAN
RNF14
BRCA1
CHI3L2
KL
CAPN3
BCAS2
SF3B1
SLC3A1
AZIN1
ATPIF1
TXNIP
C6
CABP1
ANGPTL4
OAZ2
TIMP1
NDUFB4
NDUFA5
NDUFB5
NDUFA2
NDUFB1
CPE
CPM
AEBP1
AGTPBP1
CPD
NAALAD2
COX6A2
COX5A
COX7A1
COX7A2L
PSMB9
PPP1R1A
PPP1R2
GAD1
SLC7A5
SLC7A8
DDX21
G3BP1
UPF1
DDX24
ATP6V1A
ATP5A1
PTPRC
PTPRZ1
CRK
LAT2
KHDRBS2
IRS1
DLC1
ARHGAP5
MOCS1
MUTYH
NTHL1
RSAD1
ATP2A3
PPARGC1A
MED4
MED31
MED14
S100A6
P4HA1
DBH
EPB41
PIK3R1
BCAT2
ABAT
GFPT2
OAT
GOT1
STAB1
VLDLR
LDLR
LRP12
CD36
OLR1
TIA1
PTPN11
PTPN2
PLOD2
PLOD1
OGFOD2
PLOD3
LEPRE1
PRKY
PRKX
NDUFS3
NDUFB3
NDUFB7
ACTN2
TACC2
NCOA2
NCOA3
LRPAP1
SLC30A9
SLC30A1
SLC25A12
SLC1A3
SLC17A6
RBP4
RBP1
ETF1
STAT3
UQCRFS1
UQCRB
IQGAP2
NME3
NME2
NME1
RGS7
AHCYL1
AHCY
AHCYL2
LHPP
PPA2
ALDH1L1
FASN
NDUFAB1
MSH6
MSH3
CHKA
ACHE
SHMT1
NMUR1
NPFFR1
MCHR1
HCRTR2
SORCS3
PRDX2
PRDX4
PRMT8
LCMT1
PRMT7
CRHR1
CRHR2
TAT
CCBL1
GPT
TDG
SMUG1
UBXN1
DZIP3
LFNG
MFNG
RFNG
TERF2IP
HNRNPA2B1
TERF2
POT1
PFKP
PFKL
PFKM
BCAT1
FH
PCMTD2
SEPHS2
SEPHS1
SLC23A2
SLC5A6
DRD5
DRD1
DRD4
ERN1
RNASEL
ERN2
BAG2
MSH2

## Sheet: CC_selected_genes
Gene Symbol
SV2C
CDC42
PCDH8
SLC6A3
TPBG
SLC5A3
SRD5A1
SLC18A2
RAB2A
SYT1
DLK1
AAK1
nan
VCAM1
ANO3
TMEM14B
KRAS
PRKCB
SLCO4A1
MAN2A1
AGTR1
ITGB1BP1
MMD
NFASC
VEGFA
GOLIM4
SLC38A2
IL17RB
NDUFS1
CLK1
GSK3B
PRKACB
MAFF
ZNF226
TH
CALB1
CIRBP
HSPB1
FGF13
BCL6
ALDH1A1
ZBTB16
EGR4
SYNCRIP
TPR
HMGB2
MOBP
DDIT4
PHACTR1
QKI
ACTR2
HSPA1B
HSPA1A
MDH1
AASDHPPT
DNAJB6
CNPY2
COX11
JMJD6
GPR88
RGS1
SNAP25
FOLH1
PJA2
RABGAP1L
ZC3H7B
DCLK1
AQP4
CD200
EIF4B
PCP4
REEP1
SAMM50
OPA1
ACADVL
GLUL
ACOX1
PRKAR2B
TF
TOMM20
SH3BP5
MLXIP
ENOSF1
CLIC4
WSB1
GYG2
ABAT
RCN2
APOC1
ITPR1
SGK1
ARL1
PDE4DIP
RET
DICER1
FBXW7
TCP11L1
STIP1
CTSO
LRRC49
MACF1
MICAL3
ARPC2
CLIP2
PCLO
ENC1
HINT1
RGS7
SUB1
NPM1
OSBPL10
PTBP1
OXR1
PABPN1
PAPOLA
FUBP1
RASGRP1
GGCX
SLC1A2
ATP8B1
PDLIM5
IGF2R
STMN2
SLC1A1
RYR1
PNPLA6
KTN1
CCNH
DFFB
RPA3
RTCD1
ATM
HNRNPL
CDC27
TPST2
AP1G2
GAD2
CASC3
ATP6V0E2
HNRPDL
RPS11
ZRSR1
RBM25
SNRNP70
RPS4Y1
LSM5
RBM14
HNRNPAB
RPL37A
HNRNPA0
RPL15
RPL38
CHL1
FLRT1
COL16A1
COL11A1
COCH
VCAN
RELN
CHI3L1
COL5A3
ECM2
ADAMTS1
GPC5
KAL1
HPRT1
CLIC1
CORT
PCSK2
TAC3
HSPD1
ATP5G3
NDUFA5
NDN
YWHAB
CALM3
CALM2
CALM1
IL1RL1
MARCKS
CLASP1
PSMB4
CLCN3
MAL
PTP4A1
CAP2
RSL1D1
MRPL15
RPS21
MRPS31
RPL10
METT11D1
FNBP1
RPL35A
SNAP23
INSR
CPT1B
CHKB
TUBB2A
MID1
KIF3A
DYNC1I1
MAPT
GABARAPL1
EML1
KIF1A
SDC1
ATPIF1
CX3CL1
PCSK1
VRK1
AUP1
KCNE4
TGFBR3
SLIT1
GPRC5A
MKRN1
RHOBTB3
ASAH1
LAPTM5
SCARB2
SLC36A1
AGA
HEXA
ADA
SLC48A1
CD44
PSMC2
PRKAR1A
PSMD1
ACTN4
GCH1
VCL
TAL1
PSME3
PSMB7
AMPH
ARHGAP6
BIN1
DSTN
PRPF4B
CORT
APITD1
HIST2H2BE
TERF2IP
SMC1A
AKAP8L
HNRNPD
H2AFY
HMGB3
H1FX
NBN
SUV420H1
CENPB
BARX2
CTBP1
NR3C1
ATP5F1
DLD
SHMT2
C1QBP
FH
NDUFAB1
IVD
ME2
DDX5
CDC5L
ZCCHC8
HNRNPH1
BCAS2
SNRPG
YWHAZ
GPNMB
HSP90AA1
TRPV2
PDIA6
HSP90AB1
GNA13
FASN
THY1
HTR2C
ATP6AP2
CALR
L1CAM
CHRNB3
LIN7B
GABRA5
PSD3
GLRB
CD59
BST2
LPL
GAD1
CD24
NCAM1
GAS1
SFRS18
MEF2C
PIAS2
DDX42
SUMO1
PPIG
RAN
SEH1L
NPIP
XPO1
RANBP2
NUP214
NUP88
AGFG1
CSE1L
BCL2
ATP2A3
CPN2
PDCD6
PAFAH1B1
RAF1
ACSL6
FAR2
ABCD4
LONP2
PEX11B
SERHL2
SERHL
PEX26
PEX6
ABCD3
PEX7
PIP5K1B
CAMK1G
ITSN1
ARF1
HIP1R
RNF128
ACACB
SIRT1
DHRS2
MTMR6
ANXA7
GCOM1
S100A6
RTN4
RAB14
RIN3
RABEP2
KIAA0368
CLN3
STX6
SGK3
C8orf44
MYH10
KATNB1
ACTR1A
DCX
DCTN3
DRD2
KLC1
NEFL
P4HA2
OLFM1
PTGIS
CES2
P4HA1
PACS2
SIL1
RABEPK
VPS4B
GGA2
LDLR
RAB22A
LAMP2
NECAP1
AP2B1
SNAP91
APOE
WFS1
MYL6B
GNA11
HBG2
HBG1
MYO1C
MYO9B
MYO5A
TIAF1
MYO18A
MYL5
CDC42BPA
P2RX7
PKP4
CADM3
CDC42BPB
DSG2
NDUFA2
NDUFB5
NDUFB1
COX7A2L
NDUFS3
UQCRB
DST
BECN1
BDNF
ESD
RAC1
ANP32E
ABCA2
UQCC
HIPK2
ELF4
UBE2I
PKD1
PKD2
DYNC2LI1
IFT20
IFT57
SPAG16
BBS4
CATSPER2
ALMS1
TTLL7
FIS1
ACSL3
PRKCZ
CLASP2
CTTN
HNRNPA1L2
HNRNPA1
HNRNPH3
HNRNPA1
TMBIM6
PDE4A
PAM
ZWINT
BUB3
SUMO3
SUMO2
APC
MAD2L1
PSEN2
RUFY3
PPP1R9A
NDUFB4
NUMA1
DCTN1
MUDENG
AP1S2
AP1S1
AP3M2
TUBG2
PRC1
GATM
IFT52
ATP5C1
ATP5L
ATP5G1
ERGIC2
FAM38A
EIF3K
EIF3F
EIF3A
EIF3B
VAMP2
BNIP1
ATP5S
ATP5G2
RPL7
RPL17
RPL26L1
RPL13A
IQGAP1
CXCR4
VBP1
C19orf2
PFDN4
UXT
SPG21
FURIN
ATP5H
ATP5A1
NSF
TOMM70A
CASQ1
PLCB4
OBSL1
OBSCN
KIF5B
PFKP
PFKL
PFKM
CYP11A1
