# Supplementary material for: Enhancing Interpretability of Gene Signatures with Prior Biological Knowledge
Source: Microarrays (Basel). 2016 Jun 8;5(2):15. doi: 10.3390/microarrays5020015 (PMC5003491; doi:10.3390/microarrays5020015)
Supplement: Supplementary file 1 [file microarrays-05-00015-s001.zip › Table S4_Standard_selected_gene_and_GO_terms_lists.xlsx]

## Sheet: Gene_signatures
L1-L2FS
TAC1
RGS4
SLC5A3
DDIT4
SV2C
CALB1
PCDH8
DCLK1
RBM3
CLK1
PPIL3
YWHAE
CDC42
SEC22B
HBB
SLC6A3
FGF13
SLC18A2
SYT1
HBA1
HBA2
HSPB1
DDC
MAFF
C6orf62
CIRBP
ARPP21
SRD5A1
TPBG
LPPR4
SCG2
RCN2
BCL6
LOC100272216
HSPA1A
HSPA1B
MDH1
MKNK2
ALDH1A1
N4BP2L2
MOBP
CALM1
WSB2
CHGB
PRKACB
VCAM1
CHI3L1
SLCO4A1
FiltKBest_LR
DCLK1
NFASC
OPA1
CIRBP
SV2C
FGF13
NME5
AUP1
LRRC49
DDIT4
VRK1
SUB1
CNPY2
RAB2A
RBM3
RCAN2
HSPB1
TXNDC9
TMEM14B
PTP4A1
GTF2H5
BEX1
ARL1
RPL15
MDH1
WDR61
CDH8
CCNH
MKNK2
PSMD1
AGK
C17orf108
REEP1
C22orf9
TRAPPC2L
TUBB2A
CHGB
LGALS8
BCL6
NACC2
SRD5A1
NFATC3
WBP11
PTBP1
NDUFB5
TPBG
CRYZL1
SLC30A9
MOAP1
SYNCRIP
PPP2R2B
CAMLG
ITGB1BP1
NRIP3
D4S234E
PTPRN2
MPPED2
LASSO_LR
TAC1
RBM3
C6orf62
SYT1
HBB
HSPB1
MOBP
MAFF
FGF13
HBA1
SEC22B
CLK1
PCDH8
SLC18A2
SLC6A3
RGS4
ENET_LR
SV2C
HSPB1
C6orf62
HBA1
HBA2
TAC1
CDC42
RBM3
FGF13
CLK1
PPIL3
SYT1
MAFF
HBB
RGS4
PCDH8
DDIT4
DCLK1
MOBP
SLC18A2
SEC22B
SLC5A3
SLC6A3
YWHAE
T-test
PTP4A1
CIRBP
MDH1
PSMD1
ARL1
HSPB1
DDIT4
BCL6
TPBG
RCAN2
NDUFB5
VRK1
CCNH
REEP1
SRD5A1
FGF13
DCLK1
NME5
RBM3
RAB2A
LGALS8
CNPY2
TXNDC9
PTBP1
OPA1
C17orf108
GTF2H5
NFASC
SV2C
CDH8
MKNK2
BEX1
TRAPPC2L
LRRC49
CRYZL1
AUP1
TMEM14B
RPL15
WDR61
SUB1

## Sheet: GO_terms_lists
L1-L2FS
GO domain	GO term name	GO ID	WebGestalt values
cellular component	neuron projection	GO:0043005	C=558;O=12;E=2.00;R=6.01;rawP=3.43e-07;adjP=2.50e-05
cellular component	cell projection	GO:0042995	C=991;O=13;E=3.55;R=3.66;rawP=2.50e-05;adjP=0.0018
cellular component	axon	GO:0030424	C=254;O=7;E=0.91;R=7.70;rawP=2.87e-05;adjP=0.0021
cellular component	neuronal cell body	GO:0043025	C=255;O=7;E=0.91;R=7.67;rawP=2.94e-05;adjP=0.0021
cellular component	cell body	GO:0044297	C=275;O=7;E=0.98;R=7.11;rawP=4.76e-05;adjP=0.0035
cellular component	synaptic vesicle	GO:0008021	C=73;O=4;E=0.26;R=15.31;rawP=0.0001;adjP=0.0073
cellular component	synaptic vesicle membrane	GO:0030672	C=35;O=3;E=0.13;R=23.95;rawP=0.0003;adjP=0.0219
FiltKBest_LR
GO domain	GO term name	GO ID	WebGestalt values
molecular function	nucleoside phosphate binding	GO:1901265	C=1897;O=18;E=8.31;R=2.17;rawP=0.0007;adjP=0.0336
molecular function	nucleotide binding	GO:0000166	C=1897;O=18;E=8.31;R=2.17;rawP=0.0007;adjP=0.0336
LASSO_LR
GO domain	GO term name	GO ID	WebGestalt values
biological process	response to ammonium ion	GO:0060359	C=49;O=3;E=0.07;R=43.76;rawP=3.93e-05;adjP=0.0059
biological process	response to inorganic substance	GO:0010035	C=394;O=5;E=0.55;R=9.07;rawP=0.0001;adjP=0.0149
biological process	response to alkaloid	GO:0043279	C=89;O=3;E=0.12;R=24.09;rawP=0.0002;adjP=0.0298
cellular component	neuron projection	GO:0043005	C=558;O=7;E=0.73;R=9.58;rawP=2.87e-06;adjP=0.0001
cellular component	cell projection	GO:0042995	C=991;O=7;E=1.30;R=5.39;rawP=0.0001;adjP=0.0048
cellular component	axon	GO:0030424	C=254;O=4;E=0.33;R=12.03;rawP=0.0003;adjP=0.0144
ENET_LR
GO domain	GO term name	GO ID	WebGestalt values
biological process	neuron migration	GO:0001764	C=87;O=4;E=0.17;R=23.47;rawP=2.18e-05;adjP=0.0052
biological process	response to ammonium ion	GO:0060359	C=49;O=3;E=0.10;R=31.25;rawP=0.0001;adjP=0.0237
cellular component	neuron projection	GO:0043005	C=558;O=9;E=1.02;R=8.80;rawP=2.52e-07;adjP=1.59e-05
cellular component	cell projection	GO:0042995	C=991;O=9;E=1.82;R=4.95;rawP=2.96e-05;adjP=0.0019
cellular component	synaptic vesicle membrane	GO:0030672	C=35;O=3;E=0.06;R=46.75;rawP=3.35e-05;adjP=0.0021
cellular component	axon	GO:0030424	C=254;O=5;E=0.47;R=10.74;rawP=7.84e-05;adjP=0.0049
cellular component	synaptic vesicle	GO:0008021	C=73;O=3;E=0.13;R=22.41;rawP=0.0003;adjP=0.0189
cellular component	clathrin-coated vesicle membrane	GO:0030665	C=88;O=3;E=0.16;R=18.59;rawP=0.0005;adjP=0.0315
T-test
GO domain	GO term name	GO ID	WebGestalt values
molecular function	nucleoside phosphate binding	GO:1901265	C=1897;O=14;E=5.83;R=2.40;rawP=0.0008;adjP=0.0352
molecular function	nucleotide binding	GO:0000166	C=1897;O=14;E=5.83;R=2.40;rawP=0.0008;adjP=0.0352
